# Supplementary material for: Assessing the Digital Advancement of Public Health Systems Using Indicators Published in Gray Literature: Narrative Review
Source: JMIR Public Health Surveill. 2024 Nov 20;10:e63031. doi: 10.2196/63031 (PMC11618018; doi:10.2196/63031)
Supplement: Multimedia Appendix 1 [file publichealth_v10i1e63031_app1.xlsx]

## Sheet: Index
Multimedia Appendix 1. Indicators identified and selected as part of our narrative review
This worksheet gives an overview of the 286 indicators selected for our narrative review (sheets 1-4)*, the search strategy as well as its results and included references (sheet 5-6), and all extracted indicators in their raw form (sheet 7).
*As indicators have been merged based on same terminology or measuring the same constructs, the IDs presented on pages 2-5 include all indicators from the original list that fed into this combined indicator. For a raw display of these indicators, please review page 8.
Indicators were categorized as measuring digital maturity, digital readiness, or both based on the following definitions:
Digital maturity: This indicator measures the current development status of the digital public health system. [1-3]
Digital readiness: This indicator measures how well the digital public health system is prepared to adopt and respond to emerging new technologies or settings. [4-5]
Both: This indicator is equally important to measure the current development status and the preparedness towards technological change.
References used to define digital maturity and digital readiness
1. Cresswell K, Sheikh A, Krasuska M, Heeney C, Franklin BD, Lane W, et al. Reconceptualising the digital maturity of health systems. Lancet Digit Health. 2019 Sep;1(5):e200-e1. doi: https://doi.org/10.1016/S2589-7500(19)30083-4.
2. Duncan R, Eden R, Woods L, Wong I, Sullivan C. Synthesizing Dimensions of Digital Maturity in Hospitals: Systematic Review. J Med Internet Res. 2022 Mar 30;24(3):e32994. doi: https://doi.org/10.2196/32994.
3. Flott K, Callahan R, Darzi A, Mayer E. A Patient-Centered Framework for Evaluating Digital Maturity of Health Services: A Systematic Review. Journal of Medical Internet Research. 2016;18(4):e75. doi: https://doi.org/10.2196/jmir.5047.
4. Yusif S, Hafeez-Baig A, Soar J. e-Health readiness assessment factors and measuring tools: A systematic review. International Journal of Medical Informatics. 2017 2017/11/01/;107:56-64. doi: https://doi.org/10.1016/j.ijmedinf.2017.08.006.23.
5. Dickenson A, Tebbutt J, Abdulhussein H. An overview of digital readiness in dentistry - are we ready? British Dental Journal. 2022 2022/07/01;233(2):87-8. doi: https://doi.org/10.1038/s41415-022-4449-6.
Responsible for the accuracy of this file is: Laura Maaß (corresponding author)
For questions or suggestions, please reach out to the corresponding author via E-Mail:
Laura Maaß laura.maass@uni-bremen.de

## Sheet: 1 Final Social Indicators
(Combined) Indicator IDs	Sub-Domain	Cluster	Indicator name	Indicator description	Digital Maturity or Readiness?	References stating this indicator
7565	Health intervention users	Electronic health & medical records	Percentage of patients recorded in nationally networked health data sets	-	Maturity	Thiel R, Deimel L, Schmidtmann D, Piesche K, Hüsing T, Rennoch J, et al. #SmartHealthSystems. Digitalisierungsstrategien im internationalen Vergleich. Bonn: empirica, Bertelsmann Stiftung; 2018.
1453, 1844, 6636, 7560, 7561, 7568, 9283, 9286, 9437, 9439, 14857, 14868	Health intervention users	Electronic health & medical records	Percentage of clinical provider encounters that are entered into the electronic health record system within the agreed time period, by health care facility category	This indicator is used to monitor how well people with privileges to use the EHR system are actually using it. Health care facilities can be: Outpatient care facilities (e.g. doctor's practice, community centers), Secondary care facilities (e.g. hospitals, clinics, emergency outpatient clinics), Tertiary care facilities (e.g. highly specialized treatment, referral from primary/secondary care), Ot…	Both	Liaw ST, Zhou R, Ansari S, Gao J. A digital health profile & maturity assessment toolkit: cocreation and testing in the Pacific Islands. J Am Med Inform Assoc. 2021 Mar 1;28(3):494-503. PMID: 33249472. doi: 10.1093/jamia/ocaa255. Ngugi P, Babic A, Kariuki J, Santas X, Naanyu V, Were MC. Development of standard indicators to assess use of electronic health record systems implemented in low-and med…
538, 7402, 9467	Health intervention users	Electronic health & medical records	Percentage of the population who have accessed their personal health records within the agreed time period	Sub-indicators may be constructed using the individual classificatory variables, age, gender, highest education level, employment status and occupation.	Both	Al-Kahtani N, Alrawiai S, Al-Zahrani BM, Abumadini RA, Aljaffary A, Hariri B, et al. Digital health transformation in Saudi Arabia: A cross-sectional analysis using Healthcare Information and Management Systems Society’ digital health indicators. Digital Health. 2022;8:20552076221117742. PMID: 35959196. doi: 10.1177/20552076221117742. Canadian Institute for Health Information (CIHI). Better acces…
7364, 7567	Health intervention users	ePrescriptions	Percentage of all prescriptions that were electronic prescriptions within the agreed time period	-	Maturity	Healthengine, The Australian Patients Association (APA). Australian Healthcare Index. Sharing people’s perspectives and experiences with healthcare in Australia. Cloisters Square: Healthengine; 2023. Thiel R, Deimel L, Schmidtmann D, Piesche K, Hüsing T, Rennoch J, et al. #SmartHealthSystems. Digitalisierungsstrategien im internationalen Vergleich. Bonn: empirica, Bertelsmann Stiftung; 2018.
2921, 2974, 9459	Health intervention users	Health apps	Percentage of the population using a health-related mobile app within the agreed time period	Health-related hereby means that the app includes at least one of the following functions: Consult with a doctor; Buy medicine; Look for articles/health information; Look for disease information; Displays information on daily activity; Displays health status; Look for the location of a health facility. Sub-indicators may be constructed using the individual classificatory variables, age, gender, h…	Maturity	Handayani PW, Indriani R, Pinem AA. Mobile health readiness factors: From the perspectives of mobile health users in Indonesia. Informatics in Medicine Unlocked. 2021 2021/01/01/;24:100590. doi: https://doi.org/10.1016/j.imu.2021.100590. Statista Research Department. Digital health in India - statistics & facts. 2023 [cited 2024 4th June]; Available from: https://www.statista.com/topics/7140/digi…
7403, 7570, 7571, 7572	Health intervention users	Health data exchange	Percentage of physicians who have exchanged patient data with others within the agreed time period	Others is defined as outpatient general practitioners, outpatient specialist doctors outside their practice, or hospitals.	Both	Thiel R, Deimel L, Schmidtmann D, Piesche K, Hüsing T, Rennoch J, et al. #SmartHealthSystems. Digitalisierungsstrategien im internationalen Vergleich. Bonn: empirica, Bertelsmann Stiftung; 2018. Canadian Institute for Health Information (CIHI). Better access to electronic health information key to improving health systems. 2023 [cited 2024 4th June]; Available from: https://www.cihi.ca/en/taking-…
7588, 7589, 7590, 9462	Health intervention users	Health portals	Percentage of the population who visited a publicly funded health portal within the agreed time period, separated by patients, general population, and health care providers	Sub-indicators may be constructed using the individual classificatory variables, age, gender, highest education level, employment status and occupation.	Maturity	Statista Research Department. Digital health in India - statistics & facts. 2023 [cited 2024 4th June]; Available from: https://www.statista.com/topics/7140/digital-health-in-india/#topicOverview. Thiel R, Deimel L, Schmidtmann D, Piesche K, Hüsing T, Rennoch J, et al. #SmartHealthSystems. Digitalisierungsstrategien im internationalen Vergleich. Bonn: empirica, Bertelsmann Stiftung; 2018.
2027, 2029, 7360, 7524, 7526, 7564, 9432, 9436, 9458, 9461, 12609, 12610, 14856, 15137	Health intervention users	Telemedicine & online consultations	Percentage of teleconsultations of all consultations by outpatient doctors or hospitals for diagnosis, consultation, or intervention within the agreed time period	Sub-indicators may be constructed for the different medical disciplines.	Maturity	Healthengine, The Australian Patients Association (APA). Australian Healthcare Index. Sharing people’s perspectives and experiences with healthcare in Australia. Cloisters Square: Healthengine; 2023. Organization for Economic Co-operation and Development (OECD). Health at a Glance 2021: OECD Indicators. Digital Health. 2021 [cited 2024 4th June]; Available from: https://www.oecd-ilibrary.org/site…
2973, 9433, 9434, 9444	Health intervention users	Telemedicine & online consultations	Percentage of patients and physicians who are satisfied with virtual health care by specific intervention	Sub-indicators may be constructed using the individual classificatory variables, age, gender, highest education level, employment status and occupation.	Both	Hanafizadeh MR, Saghaei A, Hanafizadeh P. An index for cross-country analysis of ICT infrastructure and access. Telecommunications Policy. 2009 2009/08/01/;33(7):385-405. doi: https://doi.org/10.1016/j.telpol.2009.03.008. Stewart C. Digital health in Canada - Statistics & Facts. Statista; 2024 [cited 2024 4th June]; Available from: https://www.statista.com/topics/9551/digital-health-in-canada/#to…
9423	Health intervention users	Using digital health tools	Percentage of clinicians using Artificial Intelligence technologies	-	Both	Statista Research Department. Digital health - Statistics & Facts. 2024 [cited 2024 4th June]; Available from: https://www.statista.com/topics/2409/digital-health/#topicOverview.
9430	Health intervention users	Using digital health tools	Percentage of people who would be interested to access to digital health services	-	Readiness	Stewart C. Digital health in Canada - Statistics & Facts. Statista; 2024 [cited 2024 4th June]; Available from: https://www.statista.com/topics/9551/digital-health-in-canada/#topicOverview.
539, 9428, 9468	Health intervention users	Using digital health tools	Percentage of health care professions who have used digital health tools within the agreed time period to improve health and health care delivery by reasons	Reasons are for daily practice routines, to enable collaboration with other clinicians including secure messaging, consultations, real time access to patient data, digital fitness and well-being, or digital treatment	Both	Al-Kahtani N, Alrawiai S, Al-Zahrani BM, Abumadini RA, Aljaffary A, Hariri B, et al. Digital health transformation in Saudi Arabia: A cross-sectional analysis using Healthcare Information and Management Systems Society’ digital health indicators. Digital Health. 2022;8:20552076221117742. PMID: 35959196. doi: 10.1177/20552076221117742. Healthcare Information and Management Systems Society (HIMSS).…
546, 9475	Health intervention users	Using digital health tools	Percentage of individuals who are the primary decision-makers and use digital tools to self-manage their health and wellness	Personalized digital tools, technologies and platforms support people to self-manage their health and care, supported by meaningful communication with care providers (informal and formal). Individuals and families choose technologies, tools, and care approaches that best suit their personal preferences and unique life circumstances (e.g. In person care settings, virtual, online, wearables) to sup…	Both	Al-Kahtani N, Alrawiai S, Al-Zahrani BM, Abumadini RA, Aljaffary A, Hariri B, et al. Digital health transformation in Saudi Arabia: A cross-sectional analysis using Healthcare Information and Management Systems Society’ digital health indicators. Digital Health. 2022;8:20552076221117742. PMID: 35959196. doi: 10.1177/20552076221117742. Healthcare Information and Management Systems Society (HIMSS).…
7401, 9431, 9435, 12729, 14504	Health intervention users	Using digital health tools	Percentage of the population using digital services in communication with a social welfare or health care professional within the agreed time period	Sub-indicators may be constructed using the individual classificatory variables, age, gender, highest education level, employment status and occupation.	Both	Sotkanet. Sotkanet.fi data content. 2024 [cited 2024 4th June]; Available from: https://sotkanet.fi/sotkanet/en/index. Stewart C. Digital health in Canada - Statistics & Facts. Statista; 2024 [cited 2024 4th June]; Available from: https://www.statista.com/topics/9551/digital-health-in-canada/#topicOverview. Canadian Institute for Health Information (CIHI). Better access to electronic health infor…
9494	Health intervention users	Using digital tools	Extent to which people have and are using new technologies	-	Both	Chakravorti B, Chaturvedi RS, Filipovic C, Brewer G. Digital in the Time of Covid. Trust in the Digital Economy and Its Evolution Across 90 Economies as the Planet Paused for a Pandemic. Medford: The Fletcher School at Tufts University; 2020.
9511	Health intervention users	Using digital tools	Extent to which institutions enable the use of, and themselves use, digital technologies	-	Both	Chakravorti B, Chaturvedi RS, Filipovic C, Brewer G. Digital in the Time of Covid. Trust in the Digital Economy and Its Evolution Across 90 Economies as the Planet Paused for a Pandemic. Medford: The Fletcher School at Tufts University; 2020.
1550	Literacy	Digital skills	Percentage of the people working in the Health Information System (other than dedicated ICT staff) who have achieved at least a minimum level of proficiency in ICT skills	This relates to people other than dedicated ICT staff – e.g. civil servants, scientific staff, medical staff. People working in the various institutions with a role in the HIS (e.g. ministry of health, public health institute, statistical office, health-care facilities) have adequate ICT skills and access to training if needed	Both	World Health Organization (WHO). Support tool to strengthen health information systems: guidance for health information system assessment and strategy development. Geneva: WHO; 2021.
272, 308, 314, 321, 326, 2586, 2610, 2880, 2883, 2884, 2886, 14955	Literacy	Finding & evaluating general information online	Percentage of the population who have achieved at least a minimum level of proficiency in digital literacy skills	Sub-indicators may be constructed using the individual classificatory variables, age, gender, highest education level, employment status and occupation.	Both	Accenture. Towards a digital Society-Ireland's digital index. 2022 [cited 2024 4th June]; Available from: https://www.accenture.com/ie-en/insights/about/the-digital-index. Chanda R, Wong JTY, Wang T, Li S, Ngernlim P, Yuvaree, et al. G20 Indonesia 2022. G20 Toolkit for measuring Digital Skills and Digital Literacy. A Compilation of Reports. Priority Issue 2 - Digital Skills and Digital Literacy. …
2724, 2725, 2732, 2736, 2737, 2738, 2739, 2741, 2742, 2750, 2751, 2752, 2753, 2754, 2961, 2965, 2969, 2986, 3007, 3008, 3009, 3015	Literacy	Finding & evaluating health information online	Percentage of the population who have achieved at least a minimum level of proficiency in digital health literacy skills	Sub-indicators may be constructed using the individual classificatory variables, age, gender, highest education level, employment status and occupation.	Both	Handayani PW, Indriani R, Pinem AA. Mobile health readiness factors: From the perspectives of mobile health users in Indonesia. Informatics in Medicine Unlocked. 2021 2021/01/01/;24:100590. doi: https://doi.org/10.1016/j.imu.2021.100590. Pelikan JM, Röthlin F, Ganahl K. Comparative Report on Health Literacy in Eight EU Member States (Second extended and revised Version). Brussels: HLS-EU Consorti…
9418	Motivation, Trust, and Awareness	Artificial Intelligence	Percentage of clinicians who believed in ten years' time the majority of their decisions will be based on support tools that utilize AI	-	Readiness	Statista Research Department. Digital health - Statistics & Facts. 2024 [cited 2024 4th June]; Available from: https://www.statista.com/topics/2409/digital-health/#topicOverview.
9421, 9441, 9442, 9443	Motivation, Trust, and Awareness	Artificial Intelligence	Percentage of patients and physicians who are comfortable with AI being used as a tool in health care	-	Both	Statista Research Department. Digital health - Statistics & Facts. 2024 [cited 2024 4th June]; Available from: https://www.statista.com/topics/2409/digital-health/#topicOverview. Stewart C. Digital health in Canada - Statistics & Facts. Statista; 2024 [cited 2024 4th June]; Available from: https://www.statista.com/topics/9551/digital-health-in-canada/#topicOverview.
9416	Motivation, Trust, and Awareness	Digital Healthcare	Percentage of young healthcare professionals who believe digital health technologies are best for improving patient care in the next five years	-	Readiness	Statista Research Department. Digital health - Statistics & Facts. 2024 [cited 2024 4th June]; Available from: https://www.statista.com/topics/2409/digital-health/#topicOverview.
1962, 10014	Motivation, Trust, and Awareness	Digital Healthcare	Percentage of population that trusts medical and health advice from health professional	Sub-indicators may be constructed using the individual classificatory variables, age, gender, highest education level, employment status and occupation.	Readiness	Economist Impact. Health Inclusivity Index. 2023 [cited 2024 4th June]; Available from: https://impact.economist.com/projects/health-inclusivity-index?i=3. Nuclear Threat Initiative (NTI), Brown University School of Public Health Pandemic Center, Economist Impact. Global Health Security Index. 2021 [cited 2024 4th June]; Available from: https://ghsindex.org/.
1961	Motivation, Trust, and Awareness	Government	Percentage of population that trusts medical and health advice from the government	-	Readiness	Nuclear Threat Initiative (NTI), Brown University School of Public Health Pandemic Center, Economist Impact. Global Health Security Index. 2021 [cited 2024 4th June]; Available from: https://ghsindex.org/.
6747	Motivation, Trust, and Awareness	Government	Percentage of individuals who trust in nongovernment websites and apps	-	Both	Pan American Health Organization (PAHO). Inclusive Digital Health. Eight Guiding Principles for the Digital Transformation of the Health Sector Digital transformation toolbox. Washington, D.C: PAHO; 2023.
404, 6746	Motivation, Trust, and Awareness	Government	Percentage of the population who trust in government websites and apps	Sub-indicators may be constructed using the individual classificatory variables, age, gender, highest education level, employment status and occupation.	Both	Pan American Health Organization (PAHO). Inclusive Digital Health. Eight Guiding Principles for the Digital Transformation of the Health Sector Digital transformation toolbox. Washington, D.C: PAHO; 2023. Hankins E, Nettel PF, Martinescu L, Grau G, Rahim S. Government AI Readiness Index 2023. Oxford: Oxford insights; 2023.
117, 7770, 9563, 9564, 9565, 10296, 15038, 15039, 15203, 15204	Use of Computers	Using a computer	Percentage of individuals using a computer, by type of device and reason in the last 12 months	-	Both	Bin Sadat W, Zahan I, Matin M. Digital Literacy of Rural Households in Bangladesh. Dhaka: BRAC Institute of Governance and Development (BIGD) at BRAC University; 2020. European Commission. Key Indicators (Archived). 2024 [cited 2024 4th June]; Available from: https://digital-decade-desi.digital-strategy.ec.europa.eu/datasets/key-indicators/indicators. International Telecommunication Union (ITU). …
105, 435, 530, 6555, 7767, 9629, 10284, 10286, 14969, 14968, 14970, 15141, 15143, 15141	Use of mobile devices	Having mobile devices	Percentage of individuals who own a mobile cellular or smartphone	An individual owns a mobile cellular telephone or smartphone if they have a mobile cellular phone device with at least one active SIM card for personal use. Sub-indicators may be constructed using the individual classificatory variables, age, gender, highest education level, employment status and occupation.	Both	European Commission. Key Indicators (Archived). 2024 [cited 2024 4th June]; Available from: https://digital-decade-desi.digital-strategy.ec.europa.eu/datasets/key-indicators/indicators. Hankins E, Nettel PF, Martinescu L, Grau G, Rahim S. Government AI Readiness Index 2023. Oxford: Oxford insights; 2023. Huawei. Shaping the New Normal with Intelligent Connectivity Mapping your transformation into…
5074, 7775	Use of mobile devices	Using mobile devices	Percentage of the population using a mobile cellular or smartphone within the agreed time period	Mobile telephones refer to portable telephones subscribing to an automatic public mobile telephone service using cellular technology, which provides access to the PSTN. Use of a mobile telephone does not mean that the telephone is owned or paid for by the person but should be reasonably available through work, a friend or family member, etc. It excludes occasional use, for instance, borrowing a m…	Both	United Nations (UN). Core ICT indicators. Partnership in Measuring ICT for Development. Beirut: UN; 2007. World Health Organization (WHO). The Global Health Observatory. Indicator Metadata Registry List. 2024 [cited 2024 4th June]; Available from: https://www.who.int/data/gho/indicator-metadata-registry.
2720	Use of the Internet	Health-related Internet use	Total number of conducted searches for health and hygiene terms on Google over the past 5 years	-	Maturity	The Economist Intelligence Unit. Health literacy around the world: policy approaches to wellbeing through knowledge and empowerment. London: The Economist Intelligence Unit; 2021.
242, 248, 2524, 2641, 2919, 2920, 2922, 2923, 2924, 2925, 2926, 6568	Use of the Internet	Health-related Internet use	Percentage of individuals using the Internet for health-related purposes within the agreed time period	Sub-indicators may be constructed using the individual classificatory variables, age, gender, highest education level, location of use and health-related purpose. Health-related purposes are: To post/read a health care review, to share personal medical information, to take an appointment with a health practitioner, to ask a question of their health care provider, to access their own electronic he…	Both	Chanda R, Wong JTY, Wang T, Li S, Ngernlim P, Yuvaree, et al. G20 Indonesia 2022. G20 Toolkit for measuring Digital Skills and Digital Literacy. A Compilation of Reports. Priority Issue 2 - Digital Skills and Digital Literacy. Central Jakarta: Ministry of Communications and Informatics Republic of Indonesia; 2022. European Commission. Key Indicators (Archived). 2024 [cited 2024 4th June]; Availab…
2653, 7117	Use of the Internet	Health-related Internet use	Percentage of health professionals who provided health consultancy services through online platforms within the agreed time period	Sub-indicators may be constructed by using the individual classificatory variables, age, gender, setting (outpatient or hospital), and medical field.	Both	Chanda R, Wong JTY, Wang T, Li S, Ngernlim P, Yuvaree, et al. G20 Indonesia 2022. G20 Toolkit for measuring Digital Skills and Digital Literacy. A Compilation of Reports. Priority Issue 2 - Digital Skills and Digital Literacy. Central Jakarta: Ministry of Communications and Informatics Republic of Indonesia; 2022. Pan American Health Organization (PAHO). Inclusive Digital Health. Eight Guiding Pr…
23, 2553, 7182, 7197, 7332, 7756	Use of the Internet	Internet use in general	Percentage of individuals using the Internet in general within the agreed time period	Sub-indicators may be constructed using the individual classificatory variables, age, gender, highest education level, and location of use	Both	Association of Southeast Asian Nations (ASEAN). First ASEAN Youth Development Index (YDI). Jakarta: ASEAN; 2016. Center for Digital Equity (CDE). Digital media literacy index. 2018 [cited 2024 4th June]; Available from: https://thecenterfordigitalequity.org/research/digital-media-literacy-index/. Cisco. Digital Readiness Index. 2021 [cited 2024 4th June]; Available from: https://www.cisco.com/c/m…
35	Use of the Internet	Subscriptions	Percentage of households with fixed broadband connection by contracted speed	-	Both	European Commission. DESI 2023 dashboard for the Digital Decade. 2023 [cited 2024 4th June]; Available from: https://digital-decade-desi.digital-strategy.ec.europa.eu/datasets/desi/indicators.
528	Use of the Internet	Subscriptions	Internet access tariffs (20 hours per month), in US$, and as a percentage of per capita income	-	Maturity	Biggs P, Kelly T, Lee S-H, Lozanova Y, Nemoto T, Sund C, et al. The Digital Opportunity Index (DOI). In: International Telecommunication Union (ITU), United Nations Conference on Trade and Development (UNCTAD), editors. World Information Society Report: Beyond WSIS. Geneva: ITU; 2007. p. 34-55.
119, 183, 441	Use of the Internet	Subscriptions	Percentage of households without internet access, by type of reason	-	Maturity	European Commission. Key Indicators (Archived). 2024 [cited 2024 4th June]; Available from: https://digital-decade-desi.digital-strategy.ec.europa.eu/datasets/key-indicators/indicators. Purdue Center for Regional Development. The Digital Divide Index. 2024 [cited 2024 4th June]; Available from: https://experience.arcgis.com/experience/f9c3b305aa0f48789c61a13af9879ee1.
2177, 2530	Use of the Internet	Subscriptions	Average monthly mobile data usage per mobile broadband subscription in GB	-	Both	Organization for Economic Co-operation and Development (OECD). OECD indicators on data, its impact and governance. Data governance for growth and well-being. 2024 [cited 2024 4th June]; Available from: https://www.oecd.org/digital/data-governance-indicators/. Impact on Urban Health. Urban Health Index (UHI) for Lambeth and Southwark. 2024 [cited 2024 4th June]; Available from: https://urbanhealth…

## Sheet: 2 Final ICT Indicators
(Combined) Indicator IDs	Sub-Domain	Cluster	Indicator name	Indicator description	Digital Maturity or Readiness?	References stating this indicator
5751	Available Computer	Coverage	Percentage of health facilities equipped with computers	-	Both	World Health Organization (WHO). The Global Health Observatory. Indicator Metadata Registry List. 2024 [cited 2024 4th June]; Available from: https://www.who.int/data/gho/indicator-metadata-registry.
9539	Available Computer	Coverage	Availability of computer facility in rural areas	-	Both	Bin Sadat W, Zahan I, Matin M. Digital Literacy of Rural Households in Bangladesh. Dhaka: BRAC Institute of Governance and Development (BIGD) at BRAC University; 2020.
442, 531, 5436, 6610, 7052, 7150, 7706, 7769, 9541, 9538, 9550, 9631, 10280, 14548, 14971, 14972, 15144, 15145	Available computer	Having a computer	Percentage of households with a computer, by type	-	Both	Banco de Desarrollo de América Latina (CAF). Hacia la Transformación digital de América Latina y el Caribe: El Observatorio Caf del Ecosistema Digital. Caracas: CAF; 2017. Biggs P, Kelly T, Lee S-H, Lozanova Y, Nemoto T, Sund C, et al. The Digital Opportunity Index (DOI). In: International Telecommunication Union (ITU), United Nations Conference on Trade and Development (UNCTAD), editors. World I…
350, 351, 352, 2180	Available Internet	(Specific) premises	Percentage of premises with broadband coverage by available coverage speed	below 30 Mb, 30-299 Mb, 300 MB - 1 GB, > 1 GB (the available coverage, not the take-up).	Both	Impact on Urban Health. Urban Health Index (UHI) for Lambeth and Southwark. 2024 [cited 2024 4th June]; Available from: https://urbanhealth.org.uk/insights/data/urban-health-index-uhi-for-lambeth-and-southwark. techUK. Local Digital Capital Index 2022. London: techUK; 2022.
6663	Available Internet	Coverage	Percentage of health facilities connected to the internet	-	Both	Liaw ST, Zhou R, Ansari S, Gao J. A digital health profile & maturity assessment toolkit: cocreation and testing in the Pacific Islands. J Am Med Inform Assoc. 2021 Mar 1;28(3):494-503. PMID: 33249472. doi: 10.1093/jamia/ocaa255.
14832	Available Internet	Coverage	Percentage of the population within 10 km of a fiber connection point	-	Maturity	Internet Society. Internet Resilience. 2023 [cited 2024 4th June]; Available from: https://pulse.internetsociety.org/resilience.
6605, 6709, 7697	Available Internet	Coverage	Internet bandwidth capacity per user (KB/s)	This measures total used capacity of international Internet bandwidth, in bits per second per Internet user. Used international Internet bandwidth refers to the average traffic load (expressed in bits per second) of international fiber optic cables and radio links carrying Internet traffic. More Bits/s indicates better quality. There is a cap on bandwidth capacity at 3,000,000. All countries that…	Both	Cisco. Cisco Visual Networking Index: Forecast and Trends, 2017–2022. 2019 [cited 2024 4th June]; Available from: https://www.google.com/url?sa=t&rct=j&q=&esrc=s&source=web&cd=&cad=rja&uact=8&ved=2ahUKEwjfzOPro_qBAxX3SPEDHa82Dkg4KBAWegQIEBAB&url=https%3A%2F%2Ftwiki.cern.ch%2Ftwiki%2Fpub%2FHEPIX%2FTechwatchNetwork%2FHtwNetworkDocuments%2Fwhite-paper-c11-741490.pdf&usg=AOvVaw1xAIWeFV2f7sg3OuC5FND_&…
13, 37, 38, 76, 81, 100, 103, 111, 427, 433, 532, 1876, 2444, 2536, 2537, 2700, 6590, 6611, 6975, 7053, 7051, 7199, 7707, 7758, 7771, 7776, 9453, 9496, 9569, 9570, 9574, 9616, 9617, 9621, 9623, 10237, 10239, 10243, 10288, 12109, 14547, 14707, 14831, 14973, 14985, 14974, 14989, 15146, 15147, 15158, 15162, 15787	Available Internet	Mobile & fixed broadband	Percentage of urban and rural households with internet connections by type and speed	Percentage of households covered by fixed broadband of at least 30 Mbps download. The technologies considered are FTTH, FTTB, Cable Docsis 3.0 and VDSL	Both	Biggs P, Kelly T, Lee S-H, Lozanova Y, Nemoto T, Sund C, et al. The Digital Opportunity Index (DOI). In: International Telecommunication Union (ITU), United Nations Conference on Trade and Development (UNCTAD), editors. World Information Society Report: Beyond WSIS. Geneva: ITU; 2007. p. 34-55. Cámara N, Tuesta D. DiGiX: The Digitization Index. Madrid: BBVA Research; 2017. Chakravorti B, Chaturve…
40, 78, 80, 82, 102, 104, 253, 425, 1548, 1549, 2847, 2851, 2854, 6554, 6606, 6607, 6710, 6711, 6712, 6974, 7020, 7021, 7022, 7023, 9567, 9610, 9611, 9612, 9624, 9613, 9614, 9615, 10145, 10147, 10149, 14710, 14804, 14805, 14806, 14807, 14828 & 14829, 14830, 14979, 15152, 15788	Available Internet	Mobile & fixed broadband	Percentage of urban and rural population covered by a mobile cellular network by network type	Lower than 3G, at least 3G, at least 4G, at least 5G	Both	Benetti F, Bickauskaite M, Flanagan S, Harris E, Herring D, Hernandez JP, et al. The 2023 Legatum Prosperity IndexTM. A tool for transformation. London: Legatum Institute; 2023. Cámara N, Tuesta D. DiGiX: The Digitization Index. Madrid: BBVA Research; 2017. Clifford D. Internet Accessibility Index. broadbandchoices; 2021 [cited 2024 4th June]; Available from: https://www.broadbandchoices.co.uk/fe…
99, 7599, 10322	Available Internet	Mobile & fixed broadband	Percentage of households without Internet access, by type of reason	-	Both	European Commission. Key Indicators (Archived). 2024 [cited 2024 4th June]; Available from: https://digital-decade-desi.digital-strategy.ec.europa.eu/datasets/key-indicators/indicators. Organization for Economic Co-operation and Development (OECD). World Telecommunication/ICT Indicators Database 2019 [cited 2024 4th June]; Available from: https://www.oecd-ilibrary.org/content/collection/pub_serie…
15251	Available Internet	Voice over IP	Access to emergency services for VoIP services	-	Maturity	International Telecommunication Union (ITU). The world’s richest source of ICT statistics and regulatory information. 2024 [cited 2024 4th June]; Available from: https://datahub.itu.int/.
7692	Available Internet	Wi-Fi	Average Wi-Fi network connection speeds (in Mbps)	-	Both	Cisco. Cisco Visual Networking Index: Forecast and Trends, 2017–2022. 2019 [cited 2024 4th June]; Available from: https://www.google.com/url?sa=t&rct=j&q=&esrc=s&source=web&cd=&cad=rja&uact=8&ved=2ahUKEwjfzOPro_qBAxX3SPEDHa82Dkg4KBAWegQIEBAB&url=https%3A%2F%2Ftwiki.cern.ch%2Ftwiki%2Fpub%2FHEPIX%2FTechwatchNetwork%2FHtwNetworkDocuments%2Fwhite-paper-c11-741490.pdf&usg=AOvVaw1xAIWeFV2f7sg3OuC5FND_&…
2695, 14711, 14712	Available Internet	Wi-Fi	Residents per hotspot as the number of open public WIFI hotspots divided by population	-	Both	Clifford D. Internet Accessibility Index. broadbandchoices; 2021 [cited 2024 4th June]; Available from: https://www.broadbandchoices.co.uk/features/internet-accessibility-index?__cf_chl_tk=xccJuSefwt1LcR53teEzwIRYu_or.wDQVKoso7WflvY-1701445418-0-gaNycGzNDiU. Government of Western Australia. Digital Inclusion in Western Australia. A Blueprint for a digitally-inclusive state. 2020 [cited 2024 4th J…
6077	Available phones	Coverage	Telephone lines per 100 population	-	Both	World Health Organization (WHO). The Global Health Observatory. Indicator Metadata Registry List. 2024 [cited 2024 4th June]; Available from: https://www.who.int/data/gho/indicator-metadata-registry.
254, 527, 9913, 15861	Available phones	Coverage	Percentage of population covered by mobile cellular telephony	-	Both	Benetti F, Bickauskaite M, Flanagan S, Harris E, Herring D, Hernandez JP, et al. The 2023 Legatum Prosperity IndexTM. A tool for transformation. London: Legatum Institute; 2023. Biggs P, Kelly T, Lee S-H, Lozanova Y, Nemoto T, Sund C, et al. The Digital Opportunity Index (DOI). In: International Telecommunication Union (ITU), United Nations Conference on Trade and Development (UNCTAD), editors. W…
14907	Cybersecurity	Leadership	High-level cybersecurity leadership	Identifies whether responsibility for cybersecurity has been formally assigned at the highest governmental or political level. Ideally, this should be assigned permanently through legislation or national strategy to a position or institution exercising the country’s executive power with a governmental mandate, such as the cabinet, a government minister, or a ministry.	Maturity	e-Governance Academy Foundation. NCSI. National Cyber Security Index. Description of indicators. 2024 [cited 2024 4th June]; Available from: https://ncsi.ega.ee/indicators/.
256, 717, 2446, 2788, 2866, 2869, 6556, 6604, 7016, 7031, 7032, 7033, 7034, 9602, 9603, 10194, 10198, 10400, 14608, 14819, 14820, 15055, 15056, 15527, 15528	Expenses & investment	Fixed broadband	Average costs of an entry and higher fixed/mobile broadband basket as percentage of monthly GDP per capita, by income groups	-	Maturity	Clifford D. Internet Accessibility Index. broadbandchoices; 2021 [cited 2024 4th June]; Available from: https://www.broadbandchoices.co.uk/features/internet-accessibility-index?__cf_chl_tk=xccJuSefwt1LcR53teEzwIRYu_or.wDQVKoso7WflvY-1701445418-0-gaNycGzNDiU. Government of Western Australia. Digital Inclusion in Western Australia. A Blueprint for a digitally-inclusive state. 2020 [cited 2024 4th J…
9378	Expenses & investment	ICT	Investment in software and databases as a % of non-residential GFCF	Gross fixed capital formation (GFCF) is a measure of spending on fixed assets.	Maturity	Organization for Economic Co-operation and Development (OECD). Digital health. 2023 [cited 2024 4th June]; Available from: https://www.oecd.org/health/digital-health.htm.
2486, 10316, 15053, 15054, 15217, 15218	Expenses & investment	ICT	Percentage of households expenditure on ICTs, by type	Information and communication equipment; Software excluding games and computer software packages; Information and communication services; games, toys and hobbies	Maturity	International Telecommunication Union (ITU). The world’s richest source of ICT statistics and regulatory information. 2024 [cited 2024 4th June]; Available from: https://datahub.itu.int/. International Telecommunication Union (ITU). The Global Connectivity Report 2022. Geneva: ITU; 2022. Organization for Economic Co-operation and Development (OECD). OECD indicators on data, its impact and governa…
445	Expenses & investment	Internet	Internet Income Ratio	This measure is the ratio between the share of homes making less than $35,000 per year without internet and the share of homes making $75,000 or more per year without internet access. A higher ratio indicates greater internet access inequality between wealthier and lower-income homes.	Both	Purdue Center for Regional Development. The Digital Divide Index. 2024 [cited 2024 4th June]; Available from: https://experience.arcgis.com/experience/f9c3b305aa0f48789c61a13af9879ee1
2697	Expenses & investment	Internet	A sustainable percentage of household income available for specific amounts and quality of data	-	Maturity	Government of Western Australia. Digital Inclusion in Western Australia. A Blueprint for a digitally-inclusive state. 2020 [cited 2024 4th June]; Available from: https://www.google.de/url?sa=t&rct=j&q=&esrc=s&source=web&cd=&cad=rja&uact=8&ved=2ahUKEwiOw4mk-ZOCAxXX7rsIHSqyCrU4ChAWegQICBAB&url=https%3A%2F%2Fwww.wa.gov.au%2Fsystem%2Ffiles%2F2020-11%2FA.%2520Draft%2520Digital%2520Inclusion%2520in%252…
10273	Expenses & investment	Mobile broadband	Annual investment in mobile communication services, in USD	-	Maturity	Organization for Economic Co-operation and Development (OECD). World Telecommunication/ICT Indicators Database 2019 [cited 2024 4th June]; Available from: https://www.oecd-ilibrary.org/content/collection/pub_series-database-2a8478f7-en?TRACK=RSS.
436, 2796, 2861, 6720, 7035, 9482	Expenses & investment	Smartphones & mobile devices	Average costs of an entry and higher handset basket as percentage of monthly GDP per capita, by income groups	The cost of the cheapest and highest internet-enabled mobile device to the consumer. Generally, the lower the cost of a handset, the higher the adoption rates	Both	Chakravorti B, Chaturvedi RS, Filipovic C, Brewer G. Digital in the Time of Covid. Trust in the Digital Economy and Its Evolution Across 90 Economies as the Planet Paused for a Pandemic. Medford: The Fletcher School at Tufts University; 2020. Global System for Mobile Communications (GSMA). The GSMA Mobile Connectivity Index. 2024 [cited 2024 4th June]; Available from: https://www.mobileconnectivi…
428	Infrastructure & interoperability	Artificial Intelligence	Does the country have a good technological infrastructure to support Artificial Intelligence technologies?	-	Both	Hankins E, Nettel PF, Martinescu L, Grau G, Rahim S. Government AI Readiness Index 2023. Oxford: Oxford insights; 2023.
1498	Infrastructure & interoperability	Artificial Intelligence	Are infrastructure requirements for big data/Artificial Intelligence and data science defined?	The following infrastructure requirements are clearly defined: computing capacity, storage capacity, networking infrastructure, security policies	Both	World Health Organization (WHO). Support tool to strengthen health information systems: guidance for health information system assessment and strategy development. Geneva: WHO; 2021.
1, 3755, 3756, 3757	Infrastructure & interoperability	Electricity	Percentage of health care facilities and private households by access to any source of electricity	No access, unreliable supply, or reliable supply	Maturity	Cisco. Digital Readiness Index. 2021 [cited 2024 4th June]; Available from: https://www.cisco.com/c/m/en_us/about/corporate-social-responsibility/research-resources/digital-readiness-index.html#/. World Health Organization (WHO). The Global Health Observatory. Indicator Metadata Registry List. 2024 [cited 2024 4th June]; Available from: https://www.who.int/data/gho/indicator-metadata-registry.
1546, 1547, 3087, 9483, 9484, 9491	Infrastructure & interoperability	ICT infrastructure	The extent and quality of telecommunications infrastructure needed to get connected is sufficient	Adequate ICT infrastructure (e.g. computers, internet access, servers, telephones, and e-mail) and adequate ICT support are in place at the national level, at national, regional/provincial, and district levels and at the hospital/provider level	Both	Chakravorti B, Chaturvedi RS, Filipovic C, Brewer G. Digital in the Time of Covid. Trust in the Digital Economy and Its Evolution Across 90 Economies as the Planet Paused for a Pandemic. Medford: The Fletcher School at Tufts University; 2020. World Health Organization (WHO). The Global Health Observatory. Indicator Metadata Registry List. 2024 [cited 2024 4th June]; Available from: https://www.wh…
9635	Infrastructure & interoperability	Internet	Cloud Migration	Gauges demand for connectivity in the context of users and activities relating to digital transformation initiatives.	Both	Huawei. Shaping the New Normal with Intelligent Connectivity. Mapping your transformation into a digital economy with Global Connectivity Index 2020. Shenzhen: Huawei 2020.
1619	Infrastructure & interoperability	Standards	Is there a national/regional IT infrastructure in place for the storage and processing of health data, for example, a secure cloud for health data?	A sophisticated health system includes a national or regional infrastructure for the storage of health data. This infrastructure follows the highest security standards. If data are stored in a cloud, there are specific security perimeters implemented for the cloud, for example, secure encryption with encryption keys that are fully managed by the data controller.	Maturity	World Health Organization (WHO). Support tool to strengthen health information systems: guidance for health information system assessment and strategy development. Geneva: WHO; 2021.
1630	Infrastructure & interoperability	Standards	Is the country applying metrics/standards for health data that promote the interoperability of health data and the exchange of such data? Do the metrics or performance indicators and standards effectively support the interoperability of health data in the country?	The country has implemented standards / metrics for the processing of health data and has standardized the nomenclature and systemization of data across data silos in the health-care and public health domain.	Both	World Health Organization (WHO). Support tool to strengthen health information systems: guidance for health information system assessment and strategy development. Geneva: WHO; 2021.
1342, 1846, 6784	Infrastructure & interoperability	Standards	Are there data standards to ensure that health data is comparable (e.g., ISO standards)?	-	Both	International Telecommunication Union (ITU). Global Cybersecurity Index. 2023 [cited 2024 4th June]; Available from: https://www.itu.int/en/ITU-D/Cybersecurity/Pages/global-cybersecurity-index.aspx#gsc.tab=0. Nuclear Threat Initiative (NTI), Brown University School of Public Health Pandemic Center, Economist Impact. Global Health Security Index. 2021 [cited 2024 4th June]; Available from: https:/…
1949, 7129	Infrastructure & interoperability	Standards	What is the level of adoption of interoperability standards among existing health services and applications?	Response categories: An overview of the level of adoption of health-care standards is available (for example, through a survey); the level of (planned) adoption is high	Both	Nuclear Threat Initiative (NTI), Brown University School of Public Health Pandemic Center, Economist Impact. Global Health Security Index. 2021 [cited 2024 4th June]; Available from: https://ghsindex.org/. Pan American Health Organization (PAHO). Interoperability. Policy Overview. Washington D.C.: PAHO; 2023.
14589	Marginalized groups	ICT on education	To what extent are ICTs being used to improve education outcomes for poor and marginalized communities?	-	Both	World Wide Web Foundation. The Web Index. 2024 [cited 2024 4th June]; Available from: https://thewebindex.org/downloads/.
14588	Marginalized groups	ICT on health outcomes	To what extent are ICTs being used to improve health outcomes among poor and marginalized groups?	-	Maturity	World Wide Web Foundation. The Web Index. 2024 [cited 2024 4th June]; Available from: https://thewebindex.org/downloads/.
6092	Workforce	Career capacities	The ministry of health has adequate capacity in core health information sciences (epidemiology, demography, statistics, information and ICT)	-	Both	World Health Organization (WHO). The Global Health Observatory. Indicator Metadata Registry List. 2024 [cited 2024 4th June]; Available from: https://www.who.int/data/gho/indicator-metadata-registry.
7103	Workforce	Career capacities	Number of interdisciplinary teams leading digital health projects	-	Both	Pan American Health Organization (PAHO). Inclusive Digital Health. Eight Guiding Principles for the Digital Transformation of the Health Sector Digital transformation toolbox. Washington, D.C: PAHO; 2023.
1499, 7093	Workforce	Career capacities	Is the country working on transforming the health information workforce to be fit for the new big data/Artificial Intelligence era?	The country has a plan to train health information professionals in data science and big data/AI, including adequate funding	Both	Pan American Health Organization (PAHO). Digital Transformation Toolkit. Artificial Intelligence. Policy overview. Washington D.C.: PAHO; 2023. World Health Organization (WHO). Support tool to strengthen health information systems: guidance for health information system assessment and strategy development. Geneva: WHO; 2021.
565, 566, 567, 1088, 1398, 4213, 4397, 6082, 6659, 6660, 6661, 6662, 7105, 7113, 7496, 7497, 7508, 7585, 14585, 15790, 15971, 15974, 15969, 15972, 15973, 15978, 15979, 15981, 15982	Workforce	Career capacities	Do public or semi-public institutions or associations offer training on eHealth, digital health, or health information as part of pre-service or in-service education for health professionals?	Health professionals are defined as community health workers, nurses, doctors, allied health, health managers/administrators, public health experts, and technologists	Both	Benetti F, Bickauskaite M, Flanagan S, Harris E, Herring D, Hernandez JP, et al. The 2023 Legatum Prosperity IndexTM. A tool for transformation. London: Legatum Institute; 2023. Chukwu E, Mechael P, Edelman JK, Layer E. The State of Digital Health 2023. Global Digital Health Monitor. Washington D.C.: HealthEnabled, Global Development Incubator; 2023. Liaw ST, Zhou R, Ansari S, Gao J. A digital he…
568, 3270, 15980	Workforce	Career capacities	Are there public sector professional titles and career paths in digital health and are they filled?	-	Both	Chukwu E, Mechael P, Edelman JK, Layer E. The State of Digital Health 2023. Global Digital Health Monitor. Washington D.C.: HealthEnabled, Global Development Incubator; 2023. World Bank. Digital Health Assessment Toolkit Guide. Washington D.C.: World Bank; 2021. World Health Organization (WHO). The Global Health Observatory. Indicator Metadata Registry List. 2024 [cited 2024 4th June]; Available …
6752	Workforce	Education	Existence of a female digital skills training plan	The indicator examines whether e-inclusion strategies exist to address digital skills training for women.	Both	Economist Impact. About the Inclusive Internet Index. 2022 [cited 2024 4th June]; Available from: https://impact.economist.com/projects/inclusive-internet-index/about.
768, 770, 3752, 3754	Workforce	Education	Existence of eLearning programs in education to teach health sciences students and health professionals	eLearning refers to the use of ICT for learning pre-service (for students) and in-service (for health professionals). It can be used to improve the quality of education, to increase accessibility for geographically isolated persons or those who have poor local learning facilities, and to make new and innovative forms of education potentially available to all. It is increasingly used for training …	Both	United Nations Office for the Coordination of Humanitarian Affairs (OCHA). Australia - Health Indicators. 2024 [cited 2024 4th June]; Available from: https://data.humdata.org/dataset/who-data-for-australia? World Health Organization (WHO). The Global Health Observatory. Indicator Metadata Registry List. 2024 [cited 2024 4th June]; Available from: https://www.who.int/data/gho/indicator-metadata-re…

## Sheet: 3 Final Application Indicators
(Combined) Indicator IDs	Sub-Domain	Cluster	Indicator name	Indicator description	Digital Maturity or Readiness?	References stating this indicator
1643	Access to health service	Data governance	Do all stakeholders have access to adequate tools for data governance?	-	Both	World Health Organization (WHO). Support tool to strengthen health information systems: guidance for health information system assessment and strategy development. Geneva: WHO; 2021.
1645	Access to health service	Data governance	Do all stakeholders have adequate access to training and capacity building for data governance?	-	Both	World Health Organization (WHO). Support tool to strengthen health information systems: guidance for health information system assessment and strategy development. Geneva: WHO; 2021.
9380, 15992	Access to health service	Data governance	Ability to access and link datasets in healthcare	-	Both	Organization for Economic Co-operation and Development (OECD). Digital health. 2023 [cited 2024 4th June]; Available from: https://www.oecd.org/health/digital-health.htm. World Bank. Digital Health Assessment Toolkit Guide. Washington D.C.: World Bank; 2021.
6732	Access to health service	eHealth service functionalities	eHealth content (Qualitative rating 0–3; 3 = best)	This measures whether the Ministry of Health in the country has a website that provides information regarding healthcare, and also provides eHealth services functionalities. Easily available health information is likely to inform both social and economic activity, and increase adoption.	Maturity	Economist Impact. About the Inclusive Internet Index. 2022 [cited 2024 4th June]; Available from: https://impact.economist.com/projects/inclusive-internet-index/about.
9282	Access to health service	Electronic health records	Percentage of clinical encounters or visits for patients (with HIV) within last quarter that were captured using the Electronic Record System.	-	Maturity	Ngugi P, Babic A, Kariuki J, Santas X, Naanyu V, Were MC. Development of standard indicators to assess use of electronic health record systems implemented in low-and medium-income countries. PLoS One. 2021;16(1):e0244917. PMID: 33428656. doi: 10.1371/journal.pone.0244917.
9293	Access to health service	Electronic health records	Percentage of expected electronic medical record-based reports or sub-reports that are successfully submitted to the national reporting system (i.e. the reporting rate).	-	Maturity	Ngugi P, Babic A, Kariuki J, Santas X, Naanyu V, Were MC. Development of standard indicators to assess use of electronic health record systems implemented in low-and medium-income countries. PLoS One. 2021;16(1):e0244917. PMID: 33428656. doi: 10.1371/journal.pone.0244917.
59, 241, 1592, 3031, 3036, 6686, 6690, 6692, 6695, 7541, 9381, 14780	Access to health service	Electronic health records	Access to own electronic health records as percentage of national population	-	Both	Economist Impact. Health Inclusivity Index. 2023 [cited 2024 4th June]; Available from: https://impact.economist.com/projects/health-inclusivity-index?i=3. European Commission. Key Indicators (Archived). 2024 [cited 2024 4th June]; Available from: https://digital-decade-desi.digital-strategy.ec.europa.eu/datasets/key-indicators/indicators. European Commission, Directorate-General for Communicatio…
7520, 7521, 7519, 3038	Access to health service	ePrescriptions	Degree of implementation of ePrescriptions across the country	-	Maturity	Health Consumer Powerhouse. Euro Health Consumer Index 2018. 2019 [cited 2024 4th June]; Available from: https://healthpowerhouse.com/publications/. Thiel R, Deimel L, Schmidtmann D, Piesche K, Hüsing T, Rennoch J, et al. #SmartHealthSystems. Digitalisierungsstrategien im internationalen Vergleich. Bonn: empirica, Bertelsmann Stiftung; 2018.
2723	Access to health service	Health communication guidelines	Are there national standards/guidelines to promote clear and accessible health-related digital content or health communication?	-	Maturity	The Economist Intelligence Unit. Health literacy around the world: policy approaches to wellbeing through knowledge and empowerment. London: The Economist Intelligence Unit; 2021.
6943	Access to health service	Health literacy & digital inclusion	Use of digital technologies to ensure the inclusion and participation of vulnerable population groups	-	Both	Organization for Economic Co-operation and Development (OECD). OECD Digital Government Index. 2024 [cited 2024 4th June]; Available from: https://goingdigital.oecd.org/en/indicator/58.
7114	Access to health service	Health literacy & digital inclusion	Degree of multisectoral participation in digital inclusion campaigns involving health	-	Both	Pan American Health Organization (PAHO). Inclusive Digital Health. Eight Guiding Principles for the Digital Transformation of the Health Sector Digital transformation toolbox. Washington, D.C: PAHO; 2023.
7118	Access to health service	Health literacy & digital inclusion	Level of access to digital solutions of people with some type of disability, people of different nationalities or origins, people with different gender identities, and with other diversities	none, low, intermediate, high	Maturity	Pan American Health Organization (PAHO). Inclusive Digital Health. Eight Guiding Principles for the Digital Transformation of the Health Sector Digital transformation toolbox. Washington, D.C: PAHO; 2023.
7528	Access to health service	Health literacy & digital inclusion	Are there publicly funded health portals to promote health literacy?	-	Maturity	Thiel R, Deimel L, Schmidtmann D, Piesche K, Hüsing T, Rennoch J, et al. #SmartHealthSystems. Digitalisierungsstrategien im internationalen Vergleich. Bonn: empirica, Bertelsmann Stiftung; 2018.
134	Access to health service	Health portals	The extent to which a service or information concerning service for citizens is provided online, and via a portal. Services that are offered fully, partially or not at all online.	-	Maturity	European Commission. Key Indicators (Archived). 2024 [cited 2024 4th June]; Available from: https://digital-decade-desi.digital-strategy.ec.europa.eu/datasets/key-indicators/indicators.
2715	Access to health service	Health portals	Is there a comprehensive digital portal to facilitate patient access to the health system? (i.e. accessible format, interactive, offering usable health information and providing a route to contact healthcare services)	-	Maturity	The Economist Intelligence Unit. Health literacy around the world: policy approaches to wellbeing through knowledge and empowerment. London: The Economist Intelligence Unit; 2021.
7529	Access to health service	Health portals	Do publicly funded health portals offer appointments and direct communication with doctors and specialists?	-	Maturity	Thiel R, Deimel L, Schmidtmann D, Piesche K, Hüsing T, Rennoch J, et al. #SmartHealthSystems. Digitalisierungsstrategien im internationalen Vergleich. Bonn: empirica, Bertelsmann Stiftung; 2018.
7530	Access to health service	Health portals	Do publicly funded health portals offer access to medication plans and ePrescriptions?	-	Maturity	Thiel R, Deimel L, Schmidtmann D, Piesche K, Hüsing T, Rennoch J, et al. #SmartHealthSystems. Digitalisierungsstrategien im internationalen Vergleich. Bonn: empirica, Bertelsmann Stiftung; 2018.
7531	Access to health service	Health portals	Are publicly funded health portals integrated into social media such as Facebook and LinkedIn?	-	Maturity	Thiel R, Deimel L, Schmidtmann D, Piesche K, Hüsing T, Rennoch J, et al. #SmartHealthSystems. Digitalisierungsstrategien im internationalen Vergleich. Bonn: empirica, Bertelsmann Stiftung; 2018.
1874	Access to health service	Information	In the past year, is there evidence that the public health system has actively shared messages via online media platforms (e.g., social media, website) to inform the public about ongoing public health concerns and/ or to dispel rumors, misinformation, or disinformation?	-	Maturity	Nuclear Threat Initiative (NTI), Brown University School of Public Health Pandemic Center, Economist Impact. Global Health Security Index. 2021 [cited 2024 4th June]; Available from: https://ghsindex.org/.
3033	Access to health service	Information	Web or 24/7 telephone health council info with interactivity	Information which can help a patient take decisions of the nature: “After consulting the service, I will take a paracetamol and wait and see” or “I will hurry to the A&E department of the nearest hospital”	Maturity	Health Consumer Powerhouse. Euro Health Consumer Index 2018. 2019 [cited 2024 4th June]; Available from: https://healthpowerhouse.com/publications/.
14562	Access to health service	Information	To what extent can women and girls find user friendly information via web-powered ICTs about reproductive and sexual health rights and services?	-	Both	World Wide Web Foundation. The Web Index. 2024 [cited 2024 4th June]; Available from: https://thewebindex.org/downloads/.
3037	Access to health service	Online booking	Percentage of patients with access to online booking of appointments	-	Maturity	Health Consumer Powerhouse. Euro Health Consumer Index 2018. 2019 [cited 2024 4th June]; Available from: https://healthpowerhouse.com/publications/.
579	Access to health service	Patient feedback system	Is there a secure Patient feedback system, available, accessible?	-	Maturity	Chukwu E, Mechael P, Edelman JK, Layer E. The State of Digital Health 2023. Global Digital Health Monitor. Washington D.C.: HealthEnabled, Global Development Incubator; 2023.
1461	Access to health service	Registries	Is an electronic system in place for notification and registration of notifiable infectious diseases?	-	Both	World Health Organization (WHO). Support tool to strengthen health information systems: guidance for health information system assessment and strategy development. Geneva: WHO; 2021.
16010	Access to health service	Registries	Are health system registries of uniquely identifiable providers, administrators, and public facilities (and private if applicable) available, accessible and current? Is the data geotagged to enable GIS mapping?	-	Both	World Bank. Digital Health Assessment Toolkit Guide. Washington D.C.: World Bank; 2021.
16014	Access to health service	Registries	Is there a secure immunization registry of uniquely identifiable individuals available, accessible and current for use for health-related purposes?	-	Maturity	World Bank. Digital Health Assessment Toolkit Guide. Washington D.C.: World Bank; 2021.
575, 16003	Access to health service	Registries	Are secure registries or a master patient index of uniquely identifiable individuals available, fully representative of the population, accessible and current for use for health-related purposes?	-	Maturity	Chukwu E, Mechael P, Edelman JK, Layer E. The State of Digital Health 2023. Global Digital Health Monitor. Washington D.C.: HealthEnabled, Global Development Incubator; 2023. World Bank. Digital Health Assessment Toolkit Guide. Washington D.C.: World Bank; 2021.
547, 9474	Implementation of health service	Analytic tools	Analytic tools at the point of care track individual outcomes to inform care decisions that mitigate health risks and optimize health outcomes.	-	Both	Al-Kahtani N, Alrawiai S, Al-Zahrani BM, Abumadini RA, Aljaffary A, Hariri B, et al. Digital health transformation in Saudi Arabia: A cross-sectional analysis using Healthcare Information and Management Systems Society’ digital health indicators. Digital Health. 2022;8:20552076221117742. PMID: 35959196. doi: 10.1177/20552076221117742. Healthcare Information and Management Systems Society (HIMSS).…
549, 9429, 9478	Implementation of health service	Analytic tools	Analytic tools track operational performance in real time to inform leadership decisions to strengthen quality, safety, and cost outcomes across the organization/system.	-	Both	Al-Kahtani N, Alrawiai S, Al-Zahrani BM, Abumadini RA, Aljaffary A, Hariri B, et al. Digital health transformation in Saudi Arabia: A cross-sectional analysis using Healthcare Information and Management Systems Society’ digital health indicators. Digital Health. 2022;8:20552076221117742. PMID: 35959196. doi: 10.1177/20552076221117742. Healthcare Information and Management Systems Society (HIMSS).…
15949	Implementation of health service	Artificial Intelligence	The umbrella structure for coordinated piloting is integrated into the larger ecosystem of scaled and operational Artificial Intelligence in health solutions as well as into cross-sectoral working groups	Funding opportunities can be managed through a centralized platform designed for funders and donors	Both	World Bank. Digital Health Assessment Toolkit Guide. Washington D.C.: World Bank; 2021.
15944, 15987, 16012, 9422	Implementation of health service	Artificial Intelligence	Artificial Intelligence solutions are an essential and integrated component of the health system, with outcome reviews built into policy reviews and analyses. Integration into the health system is streamlined and follows clearly outlined processes, robust guidelines, agile health organizations, and predefined workflows	-	Both	Statista Research Department. Digital health - Statistics & Facts. 2024 [cited 2024 4th June]; Available from: https://www.statista.com/topics/2409/digital-health/#topicOverview. World Bank. Digital Health Assessment Toolkit Guide. Washington D.C.: World Bank; 2021.
664, 672	Implementation of health service	Assistive technology	Availability of publicly funded government/registered services for assistive technology	-	Both	United Nations Office for the Coordination of Humanitarian Affairs (OCHA). Australia - Health Indicators. 2024 [cited 2024 4th June]; Available from: https://data.humdata.org/dataset/who-data-for-australia?
731, 3547	Implementation of health service	Assistive technology	Coverage of people in need of assistive technology by a national or other legislation(s)	-	Maturity	United Nations Office for the Coordination of Humanitarian Affairs (OCHA). Australia - Health Indicators. 2024 [cited 2024 4th June]; Available from: https://data.humdata.org/dataset/who-data-for-australia? World Health Organization (WHO). The Global Health Observatory. Indicator Metadata Registry List. 2024 [cited 2024 4th June]; Available from: https://www.who.int/data/gho/indicator-metadata-re…
4237, 4238	Implementation of health service	Capacity-building activities	Health Information System capacity-building activities have taken place over the past year for Health Information System staff of the ministry of health (statistics, software and database maintenance, and/or epidemiology) at national and subnational levels	-	Maturity	World Health Organization (WHO). The Global Health Observatory. Indicator Metadata Registry List. 2024 [cited 2024 4th June]; Available from: https://www.who.int/data/gho/indicator-metadata-registry.
573, 16004	Implementation of health service	Data architecture	Public sector priorities (e.g., 14 domains included in ISO TR 14639) are supported by nationally-scaled digital health systems.	-	Both	Chukwu E, Mechael P, Edelman JK, Layer E. The State of Digital Health 2023. Global Digital Health Monitor. Washington D.C.: HealthEnabled, Global Development Incubator; 2023. World Bank. Digital Health Assessment Toolkit Guide. Washington D.C.: World Bank; 2021.
7509, 7547, 7550	Implementation of health service	Data architecture	Has a national terminology infrastructure for semantic interoperability been set up and implemented?	-	Both	Thiel R, Deimel L, Schmidtmann D, Piesche K, Hüsing T, Rennoch J, et al. #SmartHealthSystems. Digitalisierungsstrategien im internationalen Vergleich. Bonn: empirica, Bertelsmann Stiftung; 2018.
6657	Implementation of health service	Electronic & mobile health	Conducted needs assessment numbers of current technological capabilities for digital health on a regional or national level	-	Maturity	Liaw ST, Zhou R, Ansari S, Gao J. A digital health profile & maturity assessment toolkit: cocreation and testing in the Pacific Islands. J Am Med Inform Assoc. 2021 Mar 1;28(3):494-503. PMID: 33249472. doi: 10.1093/jamia/ocaa255.
7099	Implementation of health service	Electronic & mobile health	Degree of development of contingency systems in digital health programs	none, low, intermediate, high	Maturity	Pan American Health Organization (PAHO). Inclusive Digital Health. Eight Guiding Principles for the Digital Transformation of the Health Sector Digital transformation toolbox. Washington, D.C: PAHO; 2023.
545, 9740	Implementation of health service	Electronic & mobile health	Care delivery focuses on keeping people well by proactively intervening to reduce risk using predictive analytic tools.	-	Both	Al-Kahtani N, Alrawiai S, Al-Zahrani BM, Abumadini RA, Aljaffary A, Hariri B, et al. Digital health transformation in Saudi Arabia: A cross-sectional analysis using Healthcare Information and Management Systems Society’ digital health indicators. Digital Health. 2022;8:20552076221117742. PMID: 35959196. doi: 10.1177/20552076221117742. Healthcare Information and Management Systems Society (HIMSS).…
558, 580, 1363, 4173, 5820	Implementation of health service	Electronic & mobile health	Percentage of mHealth and eHealth programs with public funding based on clear evaluation of their population and public health impacts	-	Maturity	Chukwu E, Mechael P, Edelman JK, Layer E. The State of Digital Health 2023. Global Digital Health Monitor. Washington D.C.: HealthEnabled, Global Development Incubator; 2023. United Nations Office for the Coordination of Humanitarian Affairs (OCHA). Australia - Health Indicators. 2024 [cited 2024 4th June]; Available from: https://data.humdata.org/dataset/who-data-for-australia? World Health Orga…
559, 725, 1340, 1365, 3075, 3525, 5711, 5824	Implementation of health service	Electronic & mobile health	Availability of public-private partnerships and funding for eHealth	-	Both	Chukwu E, Mechael P, Edelman JK, Layer E. The State of Digital Health 2023. Global Digital Health Monitor. Washington D.C.: HealthEnabled, Global Development Incubator; 2023. United Nations Office for the Coordination of Humanitarian Affairs (OCHA). Australia - Health Indicators. 2024 [cited 2024 4th June]; Available from: https://data.humdata.org/dataset/who-data-for-australia? World Health Orga…
6940, 7115, 7116, 9426, 16011	Implementation of health service	Electronic & mobile health	Amount of health services that can be provided digitally and that are currently developed	-	Both	Organization for Economic Co-operation and Development (OECD). OECD Digital Government Index. 2024 [cited 2024 4th June]; Available from: https://goingdigital.oecd.org/en/indicator/58. Pan American Health Organization (PAHO). Inclusive Digital Health. Eight Guiding Principles for the Digital Transformation of the Health Sector Digital transformation toolbox. Washington, D.C: PAHO; 2023. Stewart C…
7538, 6651, 7540, 6652, 7539	Implementation of health service	Electronic & mobile health	Is there an mHealth program (with formally defined procedures) in use on a regional or national level?	-	Maturity	Liaw ST, Zhou R, Ansari S, Gao J. A digital health profile & maturity assessment toolkit: cocreation and testing in the Pacific Islands. J Am Med Inform Assoc. 2021 Mar 1;28(3):494-503. PMID: 33249472. doi: 10.1093/jamia/ocaa255. Thiel R, Deimel L, Schmidtmann D, Piesche K, Hüsing T, Rennoch J, et al. #SmartHealthSystems. Digitalisierungsstrategien im internationalen Vergleich. Bonn: empirica, Be…
6361	Implementation of health service	Electronic health & medical records	Use of facility-retained patient medical records to support quality and continuity of care	-	Maturity	World Health Organization (WHO). The Global Health Observatory. Indicator Metadata Registry List. 2024 [cited 2024 4th June]; Available from: https://www.who.int/data/gho/indicator-metadata-registry.
1591, 6687, 7108, 7518	Implementation of health service	Electronic health & medical records	Percentage of electronic health records that allow the recording diverse data on patients' social characteristics and medical conditions to support care coordination and chronic disease management	-	Maturity	European Commission, Directorate-General for Communications Networks Content and Technology, Deimel L, Hentges M, Latronico V, Thiel R, et al. Digital decade e-Health indicators development – Final report: Publications Office of the European Union; 2023. Pan American Health Organization (PAHO). Inclusive Digital Health. Eight Guiding Principles for the Digital Transformation of the Health Sector …
9415, 6650, 6647, 6646 , 6648, 1588, 1591, 6637	Implementation of health service	Electronic health & medical records	Number or percentage of health care facilities using standardized electronic health/medical record systems that are integrated with other information sources and digital applications on a regional or national level	-	Both	Liaw ST, Zhou R, Ansari S, Gao J. A digital health profile & maturity assessment toolkit: cocreation and testing in the Pacific Islands. J Am Med Inform Assoc. 2021 Mar 1;28(3):494-503. PMID: 33249472. doi: 10.1093/jamia/ocaa255. Statista Research Department. Digital health - Statistics & Facts. 2024 [cited 2024 4th June]; Available from: https://www.statista.com/topics/2409/digital-health/#topic…
7111	Implementation of health service	Health apps	Percentage of health applications or content adapted for people with disabilities	-	Maturity	Pan American Health Organization (PAHO). Inclusive Digital Health. Eight Guiding Principles for the Digital Transformation of the Health Sector Digital transformation toolbox. Washington, D.C: PAHO; 2023.
6654	Implementation of health service	Social media	Social media is used to assist in the clinical management process (e.g., appointment scheduling) on a regional or national level	-	Maturity	Liaw ST, Zhou R, Ansari S, Gao J. A digital health profile & maturity assessment toolkit: cocreation and testing in the Pacific Islands. J Am Med Inform Assoc. 2021 Mar 1;28(3):494-503. PMID: 33249472. doi: 10.1093/jamia/ocaa255.
6653, 6656, 6655	Implementation of health service	Social media	Social media is used for health promotion, health protection, emergency response and community engagement on a regional or national level	-	Maturity	Liaw ST, Zhou R, Ansari S, Gao J. A digital health profile & maturity assessment toolkit: cocreation and testing in the Pacific Islands. J Am Med Inform Assoc. 2021 Mar 1;28(3):494-503. PMID: 33249472. doi: 10.1093/jamia/ocaa255.
7527, 7522, 6649, 14776, 7525, 9412, 9411, 14781	Implementation of health service	Telehealth	Availability of telehealth and telemedicine on a regional or national level	-	Maturity	Economist Impact. Health Inclusivity Index. 2023 [cited 2024 4th June]; Available from: https://impact.economist.com/projects/health-inclusivity-index?i=3. Liaw ST, Zhou R, Ansari S, Gao J. A digital health profile & maturity assessment toolkit: cocreation and testing in the Pacific Islands. J Am Med Inform Assoc. 2021 Mar 1;28(3):494-503. PMID: 33249472. doi: 10.1093/jamia/ocaa255. Statista Rese…
1845	Secondary use of health data	Access to electronic health & medical records data	Does the national public health system have access to electronic health records of individuals in their country?	-	Both	Nuclear Threat Initiative (NTI), Brown University School of Public Health Pandemic Center, Economist Impact. Global Health Security Index. 2021 [cited 2024 4th June]; Available from: https://ghsindex.org/.
14870	Secondary use of health data	Access to electronic health & medical records data	Types of patient data available in electronic health record systems	-	Maturity	World Health Organization (WHO). Monitoring the implementation of digital health: an overview of selected national and international methodologies. Copenhagen: WHO Regional Office for Europe; 2022.
6157, 7554, 7577, 7579, 15990	Secondary use of health data	Access to electronic health & medical records data	Percentage of all available national health data sets or electronic health records that is regularly used to report on health care quality and overall health system performance (efficiency, quality, access to care)	-	Maturity	Thiel R, Deimel L, Schmidtmann D, Piesche K, Hüsing T, Rennoch J, et al. #SmartHealthSystems. Digitalisierungsstrategien im internationalen Vergleich. Bonn: empirica, Bertelsmann Stiftung; 2018. World Bank. Digital Health Assessment Toolkit Guide. Washington D.C.: World Bank; 2021. World Health Organization (WHO). The Global Health Observatory. Indicator Metadata Registry List. 2024 [cited 2024 4…
725, 2308, 3075, 3525, 6693, 7514, 7562, 7563, 7566, 9429, 14775, 15135	Secondary use of health data	Access to electronic health & medical records data	Percentage of primary care sector, hospitals, pharmacies, and physicians in private practices that are connected to a (sub-)national electronic health record system	-	Both	Colorado School of Public Health. Prepared. National Health Security Preparedness Index. University of Colorado; 2021 [cited 2024 4th June]; Available from: https://nhspi.org/tools-resources/. Economist Impact. Health Inclusivity Index. 2023 [cited 2024 4th June]; Available from: https://impact.economist.com/projects/health-inclusivity-index?i=3. European Commission, Directorate-General for Commu…
7512, 7549, 7551, 7584, 14862	Secondary use of health data	Access to electronic health & medical records data	What percentage of all primary care sector, hospitals, pharmacies, and physicians in private practice providers use the same terminology guidelines for electronic health record systems?	-	Both	Thiel R, Deimel L, Schmidtmann D, Piesche K, Hüsing T, Rennoch J, et al. #SmartHealthSystems. Digitalisierungsstrategien im internationalen Vergleich. Bonn: empirica, Bertelsmann Stiftung; 2018. World Health Organization (WHO). Monitoring the implementation of digital health: an overview of selected national and international methodologies. Copenhagen: WHO Regional Office for Europe; 2022.
7517, 7581, 7582, 7583, 9289	Secondary use of health data	Access to electronic health & medical records data	Is patient information transmitted immediately and electronically through a health information exchange network or electronic health record system (either through a federated document repository and document registry or through a centralized depository)?	-	Maturity	Ngugi P, Babic A, Kariuki J, Santas X, Naanyu V, Were MC. Development of standard indicators to assess use of electronic health record systems implemented in low-and medium-income countries. PLoS One. 2021;16(1):e0244917. PMID: 33428656. doi: 10.1371/journal.pone.0244917. Thiel R, Deimel L, Schmidtmann D, Piesche K, Hüsing T, Rennoch J, et al. #SmartHealthSystems. Digitalisierungsstrategien im in…
7543, 7569	Secondary use of health data	Access to electronic health & medical records data	Is the electronic health record system connected to other systems through proposed standards allowing for technical linkages and communication with other health systems?	This might be the case where multiple electronic health record systems exist in a country or where one central system is accompanied by other health systems	Both	Thiel R, Deimel L, Schmidtmann D, Piesche K, Hüsing T, Rennoch J, et al. #SmartHealthSystems. Digitalisierungsstrategien im internationalen Vergleich. Bonn: empirica, Bertelsmann Stiftung; 2018.
4162	Secondary use of health data	Data collection & storage	Global Positioning System (GPS) coordinates for each health facility are included in the database	-	Both	World Health Organization (WHO). The Global Health Observatory. Indicator Metadata Registry List. 2024 [cited 2024 4th June]; Available from: https://www.who.int/data/gho/indicator-metadata-registry.
6153	Secondary use of health data	Data collection & storage	There is a national database that tracks the annual numbers graduating from all health-training institutions	-	Both	World Health Organization (WHO). The Global Health Observatory. Indicator Metadata Registry List. 2024 [cited 2024 4th June]; Available from: https://www.who.int/data/gho/indicator-metadata-registry.
14865, 14859, 1613, 6298, 6159	Secondary use of health data	Data collection & storage	There is a written set of procedures for data management including data collection, storage, cleaning, quality control, analysis and presentation for target audiences, and these are implemented throughout the country	-	Maturity	World Health Organization (WHO). Support tool to strengthen health information systems: guidance for health information system assessment and strategy development. Geneva: WHO; 2021. World Health Organization (WHO). Monitoring the implementation of digital health: an overview of selected national and international methodologies. Copenhagen: WHO Regional Office for Europe; 2022. World Health Organ…
7130, 15994, 15996	Secondary use of health data	Data collection & storage	How integrated are national repositories of data from different sources?	-	Both	Pan American Health Organization (PAHO). Interoperability. Policy Overview. Washington D.C.: PAHO; 2023. Thiel R, Deimel L, Schmidtmann D, Piesche K, Hüsing T, Rennoch J, et al. #SmartHealthSystems. Digitalisierungsstrategien im internationalen Vergleich. Bonn: empirica, Bertelsmann Stiftung; 2018.
7558, 1599, 7587, 7580, 14873	Secondary use of health data	Data collection & storage	Percentage of patient data (at a national level) that is connected to other information sources to support personal and health systems performance and quality assessment programs	-	Maturity	Thiel R, Deimel L, Schmidtmann D, Piesche K, Hüsing T, Rennoch J, et al. #SmartHealthSystems. Digitalisierungsstrategien im internationalen Vergleich. Bonn: empirica, Bertelsmann Stiftung; 2018. World Health Organization (WHO). Support tool to strengthen health information systems: guidance for health information system assessment and strategy development. Geneva: WHO; 2021. World Health Organiza…
3267	Secondary use of health data	Health information systems	Assistance is available to health and Health Information System staff at national and subnational levels in designing, managing and supporting databases and software	-	Both	World Health Organization (WHO). The Global Health Observatory. Indicator Metadata Registry List. 2024 [cited 2024 4th June]; Available from: https://www.who.int/data/gho/indicator-metadata-registry.
6630	Secondary use of health data	Health information systems	Evidence of health-related local content being implemented in the health information systems on a regional or national level	-	Maturity	Liaw ST, Zhou R, Ansari S, Gao J. A digital health profile & maturity assessment toolkit: cocreation and testing in the Pacific Islands. J Am Med Inform Assoc. 2021 Mar 1;28(3):494-503. PMID: 33249472. doi: 10.1093/jamia/ocaa255.
6645	Secondary use of health data	Health information systems	At least health information systems on the regional level are partially integrated with the national-level health information system	-	Maturity	Liaw ST, Zhou R, Ansari S, Gao J. A digital health profile & maturity assessment toolkit: cocreation and testing in the Pacific Islands. J Am Med Inform Assoc. 2021 Mar 1;28(3):494-503. PMID: 33249472. doi: 10.1093/jamia/ocaa255.
7107	Secondary use of health data	Health information systems	Percentage of health information systems whose identification modules address aspects related to gender and cultural issues	-	Maturity	Pan American Health Organization (PAHO). Inclusive Digital Health. Eight Guiding Principles for the Digital Transformation of the Health Sector Digital transformation toolbox. Washington, D.C: PAHO; 2023.
15945	Secondary use of health data	Health information systems	Existence of a governance structure for Health Information Systems	The existence of a technical, political, and administrative authority to manage national Health Information System affairs at all levels of a country’s health system	Maturity	World Bank. Digital Health Assessment Toolkit Guide. Washington D.C.: World Bank; 2021.
6151, 6303, 6644	Secondary use of health data	Health information systems	Existence of at least one Health Information System at national level as an integrated data warehouse containing data from all population-based and institution-based data sources (including all key health programs)	-	Both	Liaw ST, Zhou R, Ansari S, Gao J. A digital health profile & maturity assessment toolkit: cocreation and testing in the Pacific Islands. J Am Med Inform Assoc. 2021 Mar 1;28(3):494-503. PMID: 33249472. doi: 10.1093/jamia/ocaa255. World Health Organization (WHO). The Global Health Observatory. Indicator Metadata Registry List. 2024 [cited 2024 4th June]; Available from: https://www.who.int/data/gh…
7510	Secondary use of health data	Standards & interoperability	Are there care areas in which the application of international health and medical informatics standards is mandatory?	-	Both	Thiel R, Deimel L, Schmidtmann D, Piesche K, Hüsing T, Rennoch J, et al. #SmartHealthSystems. Digitalisierungsstrategien im internationalen Vergleich. Bonn: empirica, Bertelsmann Stiftung; 2018.
1618, 6628, 7069, 9384, 7507	Secondary use of health data	Standards & interoperability	Are there risk-appropriate technical standards for the protection of health data in place (e.g., HL7, ISO/TC215, DICOM and SNOMED CT)?	-	Maturity	Liaw ST, Zhou R, Ansari S, Gao J. A digital health profile & maturity assessment toolkit: cocreation and testing in the Pacific Islands. J Am Med Inform Assoc. 2021 Mar 1;28(3):494-503. PMID: 33249472. doi: 10.1093/jamia/ocaa255. Organization for Economic Co-operation and Development (OECD). Digital health. 2023 [cited 2024 4th June]; Available from: https://www.oecd.org/health/digital-health.htm…
6048	Secondary use of health data	Surveillance & monitoring	Surveillance data on epidemic-prone diseases are disseminated and fed back through regularly published weekly, monthly or quarterly bulletins	-	Both	World Health Organization (WHO). The Global Health Observatory. Indicator Metadata Registry List. 2024 [cited 2024 4th June]; Available from: https://www.who.int/data/gho/indicator-metadata-registry.
1842, 2249, 2250	Secondary use of health data	Surveillance & monitoring	Does the government operate an electronic reporting surveillance system at both the national and sub-national level?	-	Maturity	Colorado School of Public Health. Prepared. National Health Security Preparedness Index. University of Colorado; 2021 [cited 2024 4th June]; Available from: https://nhspi.org/tools-resources/. Nuclear Threat Initiative (NTI), Brown University School of Public Health Pandemic Center, Economist Impact. Global Health Security Index. 2021 [cited 2024 4th June]; Available from: https://ghsindex.org/.
771, 1843, 3771, 3772, 3758, 7573, 9470	Secondary use of health data	Surveillance & monitoring	Is routine clinical data on patients (for direct care) collected once and then also used for public health surveillance, research purposes, or to inform personalized care strategies to support and sustain population health and wellness?	-	Both	Al-Kahtani N, Alrawiai S, Al-Zahrani BM, Abumadini RA, Aljaffary A, Hariri B, et al. Digital health transformation in Saudi Arabia: A cross-sectional analysis using Healthcare Information and Management Systems Society’ digital health indicators. Digital Health. 2022;8:20552076221117742. PMID: 35959196. doi: 10.1177/20552076221117742. Nuclear Threat Initiative (NTI), Brown University School of Pu…
6352, 6638, 6639, 6758, 7499, 7500	Secondary use of health data	Unique Identifier (ID)	Are unique identifier codes used in different health databases to enable legally valid and reliable links between data records?	-	Both	Economist Impact. About the Inclusive Internet Index. 2022 [cited 2024 4th June]; Available from: https://impact.economist.com/projects/inclusive-internet-index/about. Liaw ST, Zhou R, Ansari S, Gao J. A digital health profile & maturity assessment toolkit: cocreation and testing in the Pacific Islands. J Am Med Inform Assoc. 2021 Mar 1;28(3):494-503. PMID: 33249472. doi: 10.1093/jamia/ocaa255. T…
7553, 6154	Secondary use of health data	Unique Identifier (ID)	Percentage of all available national health records or electronic health records with the same unique patient identifier	-	Maturity	Thiel R, Deimel L, Schmidtmann D, Piesche K, Hüsing T, Rennoch J, et al. #SmartHealthSystems. Digitalisierungsstrategien im internationalen Vergleich. Bonn: empirica, Bertelsmann Stiftung; 2018. World Health Organization (WHO). The Global Health Observatory. Indicator Metadata Registry List. 2024 [cited 2024 4th June]; Available from: https://www.who.int/data/gho/indicator-metadata-registry.

## Sheet: 4 Final Legal Indicators
(Combined) Indicator IDs	Sub-Domain	Cluster	Indicator name	Indicator description	Digital Maturity or Readiness?	References stating this indicator
7083, 7085	Digital Assets	Artificial Intelligence	Has a public-private commission been created that meets regularly to define and monitor data access and governance to implement artificial intelligence strategies in health?	-	Both	Pan American Health Organization (PAHO). Digital Transformation Toolkit. Artificial Intelligence. Policy overview. Washington D.C.: PAHO; 2023.
9307	Digital Assets	Broadband	Does the country’s national broadband plan or policy set coverage targets (e.g., percentage of population with broadband, of businesses with broadband, of schools with broadband, of rural population, of population with mobile internet, of population with PC ownership, of population with digital identity, or of implementation of eGovernment services)?	-	Both	Ramalho R, Chen R. Digital Business Indicators. World Bank; 2019 [cited 2024 4th June]; Available from: https://www.worldbank.org/en/research/brief/digital-business-indicators.
7666, 9299, 9303, 9306, 10497, 10498	Digital Assets	Broadband	Does the country's broadband plan, policy or strategy to develop a high-speed access network set a performance target for minimum download speed Mbps and include government investment in infrastructure to make broadband more broadly available?	-	Readiness	International Telecommunication Union (ITU). The Global Connectivity Report 2022. Geneva: ITU; 2022. Organization for Economic Co-operation and Development (OECD). OECD Digital Economy Outlook 2020. Chapter 4. Digital uptake, usage and skills. 2020 [cited 2024 4th June]; Available from: https://www.oecd-ilibrary.org/sites/def83a04-en/index.html?itemId=/content/component/def83a04-en. Ramalho R, Ch…
9520	Digital Assets	Cybersecurity	The extent to which there are protections for user privacy and anonymity	-	Maturity	Chakravorti B, Chaturvedi RS, Filipovic C, Brewer G. Digital in the Time of Covid. Trust in the Digital Economy and Its Evolution Across 90 Economies as the Planet Paused for a Pandemic. Medford: The Fletcher School at Tufts University; 2020.
1610	Digital Assets	Digital healthcare	Did the country/region implement high-level and/or detailed rules that all health institutions utilize to manage their data assets, including enforcing authentication and access rights to data and compliance with laws and regulations?	-	Maturity	World Health Organization (WHO). Support tool to strengthen health information systems: guidance for health information system assessment and strategy development. Geneva: WHO; 2021.
1885	Digital Assets	Digital healthcare	Does the country have a health workforce strategy in place (which has been updated in the past five years) to identify fields where there is an insufficient workforce and strategies to address these shortcomings?	-	Both	World Health Organization (WHO). The Global Health Observatory. Indicator Metadata Registry List. 2024 [cited 2024 4th June]; Available from: https://www.who.int/data/gho/indicator-metadata-registry.
6672	Digital Assets	Digital healthcare	Is a multi-sectoral governance (e.g., committee) including the health sector articulated in the national ICT plan, strategy, or policy?	-	Maturity	Liaw ST, Zhou R, Ansari S, Gao J. A digital health profile & maturity assessment toolkit: cocreation and testing in the Pacific Islands. J Am Med Inform Assoc. 2021 Mar 1;28(3):494-503. PMID: 33249472. doi: 10.1093/jamia/ocaa255.
6676	Digital Assets	Digital healthcare	Existence of a separate department/agency/national working group for health info system on the national level	-	Both	Liaw ST, Zhou R, Ansari S, Gao J. A digital health profile & maturity assessment toolkit: cocreation and testing in the Pacific Islands. J Am Med Inform Assoc. 2021 Mar 1;28(3):494-503. PMID: 33249472. doi: 10.1093/jamia/ocaa255.
7081	Digital Assets	Digital healthcare	Promote and modernize regulations and policies for the use and advancement of new information and communication technologies in health that guarantee personal security and privacy.	-	Both	Pan American Health Organization (PAHO). Digital Transformation Toolkit. Artificial Intelligence. Policy overview. Washington D.C.: PAHO; 2023.
7110	Digital Assets	Digital healthcare	Percentage of providers of health systems or services that guarantee compliance with regulations	-	Maturity	Pan American Health Organization (PAHO). Inclusive Digital Health. Eight Guiding Principles for the Digital Transformation of the Health Sector Digital transformation toolbox. Washington, D.C: PAHO; 2023.
7135	Digital Assets	Digital healthcare	Number of public awareness campaigns on the importance of health literacy	-	Maturity	Pan American Health Organization (PAHO). Interoperability. Policy Overview. Washington D.C.: PAHO; 2023.
7556	Digital Assets	Digital healthcare	Does the government/industry participate in cross-border data integration projects to support data transfers between healthcare providers in different countries?	-	Both	Thiel R, Deimel L, Schmidtmann D, Piesche K, Hüsing T, Rennoch J, et al. #SmartHealthSystems. Digitalisierungsstrategien im internationalen Vergleich. Bonn: empirica, Bertelsmann Stiftung; 2018.
15943	Digital Assets	Digital healthcare	Data, algorithm, model, digital technology, ethical and workforce policies, are sufficiently robust to achieve the strategic national transformation for a data-driven health future.	-	Both	World Bank. Digital Health Assessment Toolkit Guide. Washington D.C.: World Bank; 2021.
15959	Digital Assets	Digital healthcare	Does the government have a policy on utilization of social media for healthcare communication, prevention, information?	-	Both	World Bank. Digital Health Assessment Toolkit Guide. Washington D.C.: World Bank; 2021.
3539, 9471	Digital Assets	Digital healthcare	Are organizational strategy and performance outcomes shared publicly to inform the community of impact and value achieved by the organization or health system?	-	Both	Al-Kahtani N, Alrawiai S, Al-Zahrani BM, Abumadini RA, Aljaffary A, Hariri B, et al. Digital health transformation in Saudi Arabia: A cross-sectional analysis using Healthcare Information and Management Systems Society’ digital health indicators. Digital Health. 2022;8:20552076221117742. PMID: 35959196. doi: 10.1177/20552076221117742. World Health Organization (WHO). The Global Health Observatory…
1455	Digital Assets	Electronic health records	Were the needs of end-users (i.e. various health-care workers) taken into account in the development of the electronic health record system?	-	Maturity	World Health Organization (WHO). Support tool to strengthen health information systems: guidance for health information system assessment and strategy development. Geneva: WHO; 2021.
7586	Digital Assets	Electronic health records	Does the country check the clinical content of electronic patient records for quality?	-	Maturity	Thiel R, Deimel L, Schmidtmann D, Piesche K, Hüsing T, Rennoch J, et al. #SmartHealthSystems. Digitalisierungsstrategien im internationalen Vergleich. Bonn: empirica, Bertelsmann Stiftung; 2018.
728, 1099, 3539, 7457	Digital Assets	Electronic health records	Is there a national plan, policy or strategy governing the use of the national electronic health record's system?	-	Both	Thiel R, Deimel L, Schmidtmann D, Piesche K, Hüsing T, Rennoch J, et al. #SmartHealthSystems. Digitalisierungsstrategien im internationalen Vergleich. Bonn: empirica, Bertelsmann Stiftung; 2018. United Nations Office for the Coordination of Humanitarian Affairs (OCHA). Australia - Health Indicators. 2024 [cited 2024 4th June]; Available from: https://data.humdata.org/dataset/who-data-for-australi…
1158, 1587, 7448, 7485	Digital Assets	Health information exchange and interoperability	Is there a national plan, policy or program to promote and implement a nationwide health information exchange network (e.g., an electronic health record)?	-	Readiness	Thiel R, Deimel L, Schmidtmann D, Piesche K, Hüsing T, Rennoch J, et al. #SmartHealthSystems. Digitalisierungsstrategien im internationalen Vergleich. Bonn: empirica, Bertelsmann Stiftung; 2018. United Nations Office for the Coordination of Humanitarian Affairs (OCHA). Australia - Health Indicators. 2024 [cited 2024 4th June]; Available from: https://data.humdata.org/dataset/who-data-for-australi…
7454, 7481, 7544, 7545, 7546, 7548	Digital Assets	Health information exchange and interoperability	Does a national regulatory authority propose clinical terminologies (such as SNOMED CT, LOINC, etc.) to facilitate semantic interoperability and data exchange?	-	Both	Thiel R, Deimel L, Schmidtmann D, Piesche K, Hüsing T, Rennoch J, et al. #SmartHealthSystems. Digitalisierungsstrategien im internationalen Vergleich. Bonn: empirica, Bertelsmann Stiftung; 2018.
9675	Digital Assets	Health technology assessment	Does a country have an Health Technology Assessment agency with clear and transparent decision rules?	-	Both	GLOBSEC. Healthcare Readiness Index 2021 of CEE countries. Bratislava: GLOBESEC.
4569	Digital Assets	Medical devices	Availability of national list of approved medical devices for procurement or reimbursement	-	Maturity	World Health Organization (WHO). The Global Health Observatory. Indicator Metadata Registry List. 2024 [cited 2024 4th June]; Available from: https://www.who.int/data/gho/indicator-metadata-registry.
4570	Digital Assets	Medical devices	Availability of national standards or recommended lists of medical devices	-	Maturity	World Health Organization (WHO). The Global Health Observatory. Indicator Metadata Registry List. 2024 [cited 2024 4th June]; Available from: https://www.who.int/data/gho/indicator-metadata-registry.
4571	Digital Assets	Medical devices	Availability of technical specifications of medical devices to support procurement or donations	-	Maturity	World Health Organization (WHO). The Global Health Observatory. Indicator Metadata Registry List. 2024 [cited 2024 4th June]; Available from: https://www.who.int/data/gho/indicator-metadata-registry.
4576	Digital Assets	Medical devices	National authority responsible for regulating medical devices	-	Maturity	World Health Organization (WHO). The Global Health Observatory. Indicator Metadata Registry List. 2024 [cited 2024 4th June]; Available from: https://www.who.int/data/gho/indicator-metadata-registry.
4577	Digital Assets	Medical devices	National guidelines, policies or recommendations on the procurement of medical devices	-	Maturity	World Health Organization (WHO). The Global Health Observatory. Indicator Metadata Registry List. 2024 [cited 2024 4th June]; Available from: https://www.who.int/data/gho/indicator-metadata-registry.
1036, 4574	Digital Assets	Medical devices	Existence of a national health technology (medical device) policy	-	Maturity	World Health Organization (WHO). The Global Health Observatory. Indicator Metadata Registry List. 2024 [cited 2024 4th June]; Available from: https://www.who.int/data/gho/indicator-metadata-registry.
1157, 4578	Digital Assets	Medical devices	Does the National Health Technology Assessment unit perform the assessment of medical devices including in vitro diagnostics?	-	Maturity	United Nations Office for the Coordination of Humanitarian Affairs (OCHA). Australia - Health Indicators. 2024 [cited 2024 4th June]; Available from: https://data.humdata.org/dataset/who-data-for-australia? World Health Organization (WHO). The Global Health Observatory. Indicator Metadata Registry List. 2024 [cited 2024 4th June]; Available from: https://www.who.int/data/gho/indicator-metadata-re…
7464	Digital Assets	Mobile health	Have stakeholders been formally involved in agreements on performance targets that can be achieved through the use of digital health applications?	-	Maturity	Thiel R, Deimel L, Schmidtmann D, Piesche K, Hüsing T, Rennoch J, et al. #SmartHealthSystems. Digitalisierungsstrategien im internationalen Vergleich. Bonn: empirica, Bertelsmann Stiftung; 2018.
7469	Digital Assets	Mobile health	Is there an institution that provides incentives and guidelines for innovation, research and evaluation of mobile health applications?	-	Readiness	Thiel R, Deimel L, Schmidtmann D, Piesche K, Hüsing T, Rennoch J, et al. #SmartHealthSystems. Digitalisierungsstrategien im internationalen Vergleich. Bonn: empirica, Bertelsmann Stiftung; 2018.
7468, 7537	Digital Assets	Mobile health	Is there a body in the country that is responsible for the supervision of mobile health apps in terms of quality, safety and reliability?	-	Both	Thiel R, Deimel L, Schmidtmann D, Piesche K, Hüsing T, Rennoch J, et al. #SmartHealthSystems. Digitalisierungsstrategien im internationalen Vergleich. Bonn: empirica, Bertelsmann Stiftung; 2018.
729, 1390, 2722, 3541, 6025, 7449, 7450,7451, 7452, 7453, 7458, 7459, 7460, 15271, 15942	Digital Assets	Telehealth	Is there a national plan, policy or program with binding timeframes between set milestones to promote and implement digital health interventions (e.g., telehealth, ePrescribing, mHealth, health portals, big data in healthcare)?	-	Readiness	International Telecommunication Union (ITU). The world’s richest source of ICT statistics and regulatory information. 2024 [cited 2024 4th June]; Available from: https://datahub.itu.int/. The Economist Intelligence Unit. Health literacy around the world: policy approaches to wellbeing through knowledge and empowerment. London: The Economist Intelligence Unit; 2021. Thiel R, Deimel L, Schmidtmann …
1494	Digital public health strategy	Big data and artificial intelligence	Is a big data/Artificial Intelligence strategy related to (public) health in place?	-	Maturity	World Health Organization (WHO). Support tool to strengthen health information systems: guidance for health information system assessment and strategy development. Geneva: WHO; 2021.
1496	Digital public health strategy	Big data and artificial intelligence	Are strategies to promote research into the usability of big data for (public) health purposes in place? Are strategies to promote development and use of Artificial Intelligence for (public) health in place?	-	Both	World Health Organization (WHO). Support tool to strengthen health information systems: guidance for health information system assessment and strategy development. Geneva: WHO; 2021.
724, 3521	Digital public health strategy	Big data and artificial intelligence	The country has national policy or strategy regulating the use of big data in the health sector	-	Both	United Nations Office for the Coordination of Humanitarian Affairs (OCHA). Australia - Health Indicators. 2024 [cited 2024 4th June]; Available from: https://data.humdata.org/dataset/who-data-for-australia? World Health Organization (WHO). The Global Health Observatory. Indicator Metadata Registry List. 2024 [cited 2024 4th June]; Available from: https://www.who.int/data/gho/indicator-metadata-re…
6146	Digital public health strategy	Digital health budget	There are specific budget-line items within the national budget for various sectors to provide adequately for a functioning statistics system for all data sources in the national statistics office	-	Both	World Health Organization (WHO). The Global Health Observatory. Indicator Metadata Registry List. 2024 [cited 2024 4th June]; Available from: https://www.who.int/data/gho/indicator-metadata-registry.
9396	Digital public health strategy	Digital health budget	National digital health-related strategy aims at investing in innovation	-	Both	Organization for Economic Co-operation and Development (OECD). Digital health. 2023 [cited 2024 4th June]; Available from: https://www.oecd.org/health/digital-health.htm.
1545, 6145	Digital public health strategy	Digital health budget	There are specific budget-line items within the national budget for various sectors to provide adequately for a sustainable and functioning Health Information System for all relevant data sources in the ministry of health	-	Both	World Health Organization (WHO). Support tool to strengthen health information systems: guidance for health information system assessment and strategy development. Geneva: WHO; 2021. World Health Organization (WHO). The Global Health Observatory. Indicator Metadata Registry List. 2024 [cited 2024 4th June]; Available from: https://www.who.int/data/gho/indicator-metadata-registry.
6623	Digital public health strategy	Digital health strategy	National legal framework for digital health services is established/passed	-	Both	Liaw ST, Zhou R, Ansari S, Gao J. A digital health profile & maturity assessment toolkit: cocreation and testing in the Pacific Islands. J Am Med Inform Assoc. 2021 Mar 1;28(3):494-503. PMID: 33249472. doi: 10.1093/jamia/ocaa255.
7106	Digital public health strategy	Digital health strategy	Number of jurisdictions or sectors whose digital health agenda includes criteria and actions related to the inclusive digital health principle	-	Maturity	Pan American Health Organization (PAHO). Inclusive Digital Health. Eight Guiding Principles for the Digital Transformation of the Health Sector Digital transformation toolbox. Washington, D.C: PAHO; 2023.
7445	Digital public health strategy	Digital health strategy	Has digital health featured on the platform of a major political party in the last five years (whether in government or not)?	-	Both	Thiel R, Deimel L, Schmidtmann D, Piesche K, Hüsing T, Rennoch J, et al. #SmartHealthSystems. Digitalisierungsstrategien im internationalen Vergleich. Bonn: empirica, Bertelsmann Stiftung; 2018.
7447	Digital public health strategy	Digital health strategy	Are security and confidentiality concerns about large-scale data storage/referencing and data sharing of personal health data fully considered and convincingly addressed in appropriate legislation?	-	Maturity	Thiel R, Deimel L, Schmidtmann D, Piesche K, Hüsing T, Rennoch J, et al. #SmartHealthSystems. Digitalisierungsstrategien im internationalen Vergleich. Bonn: empirica, Bertelsmann Stiftung; 2018.
1456, 7461, 7462, 7463	Digital public health strategy	Digital Health Strategy	Are economic actors (e.g., industry, payers, insurances), civil society (e.g., patient organizations, caregivers, "the public") or healthcare providers (e.g., physicians, pharmacies) through regulation and in practice involved in the national planning and implementation of digital health services in addition to government agencies (healthcare system or infrastructure)?	-	Maturity	Thiel R, Deimel L, Schmidtmann D, Piesche K, Hüsing T, Rennoch J, et al. #SmartHealthSystems. Digitalisierungsstrategien im internationalen Vergleich. Bonn: empirica, Bertelsmann Stiftung; 2018. World Health Organization (WHO). Support tool to strengthen health information systems: guidance for health information system assessment and strategy development. Geneva: WHO; 2021.
2221, 6677, 7064, 7470, 7471, 7472, 7473, 7474, 7542, 15940	Digital public health strategy	Digital health strategy	Is there a government body (as a regulatory authority) responsible for defining digital health standards, overseeing the digital health strategy and investments or implementation of national components of digital health programs, or evaluating digital health applications in the country?	-	Both	da Cruz TPF, Silva AB, Lopes PRdL, Pisa IT. Brazilian Digital Health Index (BDHI): avaliação da maturidade da saúdedigital do Brasil. Journal of Health Informatics 2022;14:64-9. doi: https://jhi.sbis.org.br/index.php/jhi-sbis/article/view/978. Liaw ST, Zhou R, Ansari S, Gao J. A digital health profile & maturity assessment toolkit: cocreation and testing in the Pacific Islands. J Am Med Inform As…
511, 551, 556, 572, 1155, 1390, 4672, 6026, 6671, 6673, 6674, 6675, 7063, 7320, 7439, 7440, 7442, 7443, 7455, 7456, 7466, 9389, 9390, 9391, 9392, 9393, 9394, 9397, 15941, 15985, 15989	Digital public health strategy	Digital health strategy	Is there an articulated plan, strategy, or policy for supporting digital health (including hardware and software infrastructure, budgeting, intervention implementation/regulation/evaluation, data protection) provision and maintenance (as part of the national health policy)?	-	Both	Chukwu E, Mechael P, Edelman JK, Layer E. The State of Digital Health 2023. Global Digital Health Monitor. Washington D.C.: HealthEnabled, Global Development Incubator; 2023. Liaw ST, Zhou R, Ansari S, Gao J. A digital health profile & maturity assessment toolkit: cocreation and testing in the Pacific Islands. J Am Med Inform Assoc. 2021 Mar 1;28(3):494-503. PMID: 33249472. doi: 10.1093/jamia/oca…
4817	Digital public health strategy	Digital interventions	Number of national, regional and global coordination and collaboration initiatives aimed at increasing and transfer of health-related technology, including between public and private entities	-	Both	World Health Organization (WHO). The Global Health Observatory. Indicator Metadata Registry List. 2024 [cited 2024 4th June]; Available from: https://www.who.int/data/gho/indicator-metadata-registry.
6149	Digital public health strategy	Digital interventions	There is a functional central Health Information System administrative unit in the ministry of health to design, develop and support health-information collection, management, analysis, dissemination and use for planning and management	-	Both	World Health Organization (WHO). The Global Health Observatory. Indicator Metadata Registry List. 2024 [cited 2024 4th June]; Available from: https://www.who.int/data/gho/indicator-metadata-registry.
6150	Digital public health strategy	Digital interventions	There is a functional central Health Information System administrative unit responsible for population censuses and household surveys that designs, develops and supports health-information collection, management, analysis, dissemination and use for planning and management	-	Both	World Health Organization (WHO). The Global Health Observatory. Indicator Metadata Registry List. 2024 [cited 2024 4th June]; Available from: https://www.who.int/data/gho/indicator-metadata-registry.
6942	Digital public health strategy	Digital interventions	Mechanism in place providing a comprehensive overview of on-going digital government initiatives	-	Maturity	Organization for Economic Co-operation and Development (OECD). OECD Digital Government Index. 2024 [cited 2024 4th June]; Available from: https://goingdigital.oecd.org/en/indicator/58.
6958	Digital public health strategy	Digital interventions	Standards or guidelines developed and adopted for the design of digital services	-	Maturity	Organization for Economic Co-operation and Development (OECD). OECD Digital Government Index. 2024 [cited 2024 4th June]; Available from: https://goingdigital.oecd.org/en/indicator/58.
7444	Digital public health strategy	Digital interventions	Is there any political leadership (ministers, party officials, senior government officials) that has advocated the use of digital health technologies and applications to reform the national health system in the last five years?	-	Both	Thiel R, Deimel L, Schmidtmann D, Piesche K, Hüsing T, Rennoch J, et al. #SmartHealthSystems. Digitalisierungsstrategien im internationalen Vergleich. Bonn: empirica, Bertelsmann Stiftung; 2018.
557, 1156	Digital public health strategy	Digital interventions	National digital strategy aligns with Universal Health Coverage Core Components	-	Both	Chukwu E, Mechael P, Edelman JK, Layer E. The State of Digital Health 2023. Global Digital Health Monitor. Washington D.C.: HealthEnabled, Global Development Incubator; 2023. United Nations Office for the Coordination of Humanitarian Affairs (OCHA). Australia - Health Indicators. 2024 [cited 2024 4th June]; Available from: https://data.humdata.org/dataset/who-data-for-australia?
550	Digital public health strategy	Governance	Digital health prioritized at the national level through dedicated bodies / mechanisms for governance	-	Both	Chukwu E, Mechael P, Edelman JK, Layer E. The State of Digital Health 2023. Global Digital Health Monitor. Washington D.C.: HealthEnabled, Global Development Incubator; 2023.
552	Digital public health strategy	Governance	Health is prioritized in national digital transformation and data governance policies	-	Both	Chukwu E, Mechael P, Edelman JK, Layer E. The State of Digital Health 2023. Global Digital Health Monitor. Washington D.C.: HealthEnabled, Global Development Incubator; 2023.
555	Digital public health strategy	Governance	Gender considerations accounted for in digital health strategies and digital health governance	-	Maturity	Chukwu E, Mechael P, Edelman JK, Layer E. The State of Digital Health 2023. Global Digital Health Monitor. Washington D.C.: HealthEnabled, Global Development Incubator; 2023.
6678	Digital public health strategy	Governance	A national data governance framework that identifies key elements of governance for digital health	-	Both	Liaw ST, Zhou R, Ansari S, Gao J. A digital health profile & maturity assessment toolkit: cocreation and testing in the Pacific Islands. J Am Med Inform Assoc. 2021 Mar 1;28(3):494-503. PMID: 33249472. doi: 10.1093/jamia/ocaa255.
6679	Digital public health strategy	Governance	A national governance framework for assessing and managing data quality for digital health	-	Both	Liaw ST, Zhou R, Ansari S, Gao J. A digital health profile & maturity assessment toolkit: cocreation and testing in the Pacific Islands. J Am Med Inform Assoc. 2021 Mar 1;28(3):494-503. PMID: 33249472. doi: 10.1093/jamia/ocaa255.
554	Digital public health strategy	Human rights	Diversity, Equity, and human rights analysis, planning and monitoring included in national digital health strategies and plans	-	Maturity	Chukwu E, Mechael P, Edelman JK, Layer E. The State of Digital Health 2023. Global Digital Health Monitor. Washington D.C.: HealthEnabled, Global Development Incubator; 2023.
4794	Digital public health strategy	National health assessment	National Health Assessment provides information on health expenditure by major diseases, health program areas, geographical or administrative region and/or target populations (according to major policy concerns)	-	Maturity	World Health Organization (WHO). The Global Health Observatory. Indicator Metadata Registry List. 2024 [cited 2024 4th June]; Available from: https://www.who.int/data/gho/indicator-metadata-registry.
3753	Digital public health strategy	Workforce	Existence of an evaluation of eLearning programs for in-service training of health professionals	-	Maturity	World Health Organization (WHO). The Global Health Observatory. Indicator Metadata Registry List. 2024 [cited 2024 4th June]; Available from: https://www.who.int/data/gho/indicator-metadata-registry.
9395	Digital public health strategy	Workforce	National digital health-related strategy aims at improving productivity of health workforces	-	Both	Organization for Economic Co-operation and Development (OECD). Digital health. 2023 [cited 2024 4th June]; Available from: https://www.oecd.org/health/digital-health.htm.
7084	Financial regulation	Artificial Intelligence budget	Define a national strategy and budget for the development of Artificial Intelligence-based systems that can have an impact on population health	-	Readiness	Pan American Health Organization (PAHO). Digital Transformation Toolkit. Artificial Intelligence. Policy overview. Washington D.C.: PAHO; 2023.
9401	Financial regulation	Digital health budget	Total digital health industry funding in billion USD	-	Maturity	Statista Research Department. Digital health - Statistics & Facts. 2024 [cited 2024 4th June]; Available from: https://www.statista.com/topics/2409/digital-health/#topicOverview.
1134, 4604	Financial regulation	Digital health budget	Mobile health programs are sponsored by government	-	Maturity	United Nations Office for the Coordination of Humanitarian Affairs (OCHA). Australia - Health Indicators. 2024 [cited 2024 4th June]; Available from: https://data.humdata.org/dataset/who-data-for-australia? World Health Organization (WHO). The Global Health Observatory. Indicator Metadata Registry List. 2024 [cited 2024 4th June]; Available from: https://www.who.int/data/gho/indicator-metadata-re…
1390, 6024	Financial regulation	Digital health budget	Strategy implementation funding available for electronic health	-	Both	United Nations Office for the Coordination of Humanitarian Affairs (OCHA). Australia - Health Indicators. 2024 [cited 2024 4th June]; Available from: https://data.humdata.org/dataset/who-data-for-australia? World Health Organization (WHO). The Global Health Observatory. Indicator Metadata Registry List. 2024 [cited 2024 4th June]; Available from: https://www.who.int/data/gho/indicator-metadata-re…
6685, 7128, 7476, 7477, 15947, 15948	Financial regulation	Digital health budget	Governmental digital health budget (designated to primary health care) as a percentage of the total health budget	-	Both	Liaw ST, Zhou R, Ansari S, Gao J. A digital health profile & maturity assessment toolkit: cocreation and testing in the Pacific Islands. J Am Med Inform Assoc. 2021 Mar 1;28(3):494-503. PMID: 33249472. doi: 10.1093/jamia/ocaa255. Pan American Health Organization (PAHO). Interoperability. Policy Overview. Washington D.C.: PAHO; 2023. Thiel R, Deimel L, Schmidtmann D, Piesche K, Hüsing T, Rennoch J…
813, 3882	Financial regulation	Digital health budget	Evaluation of any government-sponsored telehealth programs	-	Maturity	United Nations Office for the Coordination of Humanitarian Affairs (OCHA). Australia - Health Indicators. 2024 [cited 2024 4th June]; Available from: https://data.humdata.org/dataset/who-data-for-australia? World Health Organization (WHO). The Global Health Observatory. Indicator Metadata Registry List. 2024 [cited 2024 4th June]; Available from: https://www.who.int/data/gho/indicator-metadata-re…
7482	Financial regulation	Financial penalties	Is there a regulation that provides for financial penalties or subsidies for the introduction of digital health technologies?	-	Both	Thiel R, Deimel L, Schmidtmann D, Piesche K, Hüsing T, Rennoch J, et al. #SmartHealthSystems. Digitalisierungsstrategien im internationalen Vergleich. Bonn: empirica, Bertelsmann Stiftung; 2018.
7478	Financial regulation	Reimbursement	Do health insurers (private or national statutory health insurers) use part of their operating budget for reimbursement of digital health-supported health services?	-	Both	Thiel R, Deimel L, Schmidtmann D, Piesche K, Hüsing T, Rennoch J, et al. #SmartHealthSystems. Digitalisierungsstrategien im internationalen Vergleich. Bonn: empirica, Bertelsmann Stiftung; 2018.
7480	Financial regulation	Technical infrastructure on site	Is there framework legislation or regulations that allow the use of public funds for technical infrastructure on site at the service provider (in doctors' surgeries and hospitals)?	-	Both	Thiel R, Deimel L, Schmidtmann D, Piesche K, Hüsing T, Rennoch J, et al. #SmartHealthSystems. Digitalisierungsstrategien im internationalen Vergleich. Bonn: empirica, Bertelsmann Stiftung; 2018.
562	Health data regulation	Big data and artificial intelligence	Protocol for regulating or certifying devices and/or health services- including provisions for Artificial Intelligence and algorithms (at higher stages of maturity)	-	Both	Chukwu E, Mechael P, Edelman JK, Layer E. The State of Digital Health 2023. Global Digital Health Monitor. Washington D.C.: HealthEnabled, Global Development Incubator; 2023.
563	Health data regulation	Big data and artificial intelligence	Protocol for regulating and certifying Artificial Intelligence within health services	-	Both	Chukwu E, Mechael P, Edelman JK, Layer E. The State of Digital Health 2023. Global Digital Health Monitor. Washington D.C.: HealthEnabled, Global Development Incubator; 2023.
1622	Health data regulation	Data governance	Are there specific guardrails for the legal basis for the processing of personal data for (public) health purposes? Is such processing primarily based on the public task of health institutions, the consent of the data subject or a preponderant legitimate interest?	-	Both	World Health Organization (WHO). Support tool to strengthen health information systems: guidance for health information system assessment and strategy development. Geneva: WHO; 2021.
1634	Health data regulation	Data governance	Are there governmental initiatives in place to strengthen the exchange between relevant public institutions regarding the acceptable use of health data?	-	Both	World Health Organization (WHO). Support tool to strengthen health information systems: guidance for health information system assessment and strategy development. Geneva: WHO; 2021.
7491	Health data regulation	Data governance	Do national legal frameworks either allow the collection, processing and disclosure of patient data for statistical purposes (as opposed to prohibiting and preventing it)?	-	Maturity	Thiel R, Deimel L, Schmidtmann D, Piesche K, Hüsing T, Rennoch J, et al. #SmartHealthSystems. Digitalisierungsstrategien im internationalen Vergleich. Bonn: empirica, Bertelsmann Stiftung; 2018.
7492	Health data regulation	Data governance	Do national legal frameworks allow the collection, processing and disclosure of patient data for research purposes (as opposed to prohibition and suppression)?	-	Both	Thiel R, Deimel L, Schmidtmann D, Piesche K, Hüsing T, Rennoch J, et al. #SmartHealthSystems. Digitalisierungsstrategien im internationalen Vergleich. Bonn: empirica, Bertelsmann Stiftung; 2018.
1601	Health data regulation	Data governance	Is there a national/regional health data governance / electronic health strategy in place?	-	Both	World Health Organization (WHO). Support tool to strengthen health information systems: guidance for health information system assessment and strategy development. Geneva: WHO; 2021.
1602	Health data regulation	Data governance	Is there national/regional progress reporting on health data governance / electronic health in place?	-	Both	World Health Organization (WHO). Support tool to strengthen health information systems: guidance for health information system assessment and strategy development. Geneva: WHO; 2021.
1605	Health data regulation	Data governance	Is there a structured process in place for the identification of the national health data governance priorities?	-	Both	World Health Organization (WHO). Support tool to strengthen health information systems: guidance for health information system assessment and strategy development. Geneva: WHO; 2021.
1606	Health data regulation	Data governance	Is there a multi-stakeholder coordination mechanism for the development and implementation of a health data governance strategy in place, or is the topic assigned to a specific institution or body?	-	Readiness	World Health Organization (WHO). Support tool to strengthen health information systems: guidance for health information system assessment and strategy development. Geneva: WHO; 2021.
1616	Health data regulation	Data governance	Is there a risk assessment and reporting structure in place with respect to the governance risks of health data? If so, have standardized metrics for the assessment and reporting of risks been implemented?	-	Both	World Health Organization (WHO). Support tool to strengthen health information systems: guidance for health information system assessment and strategy development. Geneva: WHO; 2021.
1620	Health data regulation	Data governance	Is there a framework in place for the assessment of IT security compliance, for example, and an IT audit program? Is there a specific national/regional institution that conducts independent audits on the governance of health data security?	-	Both	World Health Organization (WHO). Support tool to strengthen health information systems: guidance for health information system assessment and strategy development. Geneva: WHO; 2021.
1629	Health data regulation	Data governance	Is there a competent body or multi-stakeholder platform steering initiatives on the quality and accuracy of health data?	-	Both	World Health Organization (WHO). Support tool to strengthen health information systems: guidance for health information system assessment and strategy development. Geneva: WHO; 2021.
1638	Health data regulation	Data governance	Are available health data analyzed in a structured manner for health policy-making?	-	Both	World Health Organization (WHO). Support tool to strengthen health information systems: guidance for health information system assessment and strategy development. Geneva: WHO; 2021.
1640	Health data regulation	Data governance	Are policy-makers able to steer the health data analytics, or, in other words, is there a clear process of looping policy-making requirements into health data analytics?	-	Maturity	World Health Organization (WHO). Support tool to strengthen health information systems: guidance for health information system assessment and strategy development. Geneva: WHO; 2021.
543, 9472	Health data regulation	Data governance	Are organizational policies responsive to value for patients, informed by patient participation at all levels of governance, to inform and support digital healthcare systems?	-	Maturity	Al-Kahtani N, Alrawiai S, Al-Zahrani BM, Abumadini RA, Aljaffary A, Hariri B, et al. Digital health transformation in Saudi Arabia: A cross-sectional analysis using Healthcare Information and Management Systems Society’ digital health indicators. Digital Health. 2022;8:20552076221117742. PMID: 35959196. doi: 10.1177/20552076221117742. Healthcare Information and Management Systems Society (HIMSS).…
1604	Health data regulation	Data protection and cybersecurity	Is there a national/regional institution in place that provides guidance on data protection and international telecommunication (IT) security regarding health data?	-	Both	World Health Organization (WHO). Support tool to strengthen health information systems: guidance for health information system assessment and strategy development. Geneva: WHO; 2021.
1850	Health data regulation	Data protection and cybersecurity	Is there legislation and/or regulations safeguarding the confidentiality of identifiable health information for individuals, such as that generated through health surveillance activities, including mention of protections from cyberattacks (e.g., ransomware)?	-	Maturity	Nuclear Threat Initiative (NTI), Brown University School of Public Health Pandemic Center, Economist Impact. Global Health Security Index. 2021 [cited 2024 4th June]; Available from: https://ghsindex.org/.
15954	Health data regulation	Data protection and cybersecurity	Is there a law on data security (storage, transmission, use) that is relevant to digital health?	-	Both	World Bank. Digital Health Assessment Toolkit Guide. Washington D.C.: World Bank; 2021.
7109, 7136	Health data regulation	Data protection and cybersecurity	Percentage of jurisdictions with regulations about the right of individuals to the security, privacy, and confidentiality of their health data	-	Maturity	Pan American Health Organization (PAHO). Interoperability. Policy Overview. Washington D.C.: PAHO; 2023. Pan American Health Organization (PAHO). Inclusive Digital Health. Eight Guiding Principles for the Digital Transformation of the Health Sector Digital transformation toolbox. Washington, D.C: PAHO; 2023.
1100	Health data regulation	Electronic health records	Lack of national or international standards for interoperability of electronic health record	-	Both	United Nations Office for the Coordination of Humanitarian Affairs (OCHA). Australia - Health Indicators. 2024 [cited 2024 4th June]; Available from: https://data.humdata.org/dataset/who-data-for-australia?
1590	Health data regulation	Electronic health records	What subsystems, such as diagnoses, procedures, laboratory, pharmacy or appointments, are included in the electronic health record, feeding into non-communicable disease assessments?	-	Maturity	World Health Organization (WHO). Support tool to strengthen health information systems: guidance for health information system assessment and strategy development. Geneva: WHO; 2021.
7498	Health data regulation	Electronic health records	Are there specific national rules for the identification and authentication of healthcare professionals and who exactly can create and access electronic health records?	-	Maturity	Thiel R, Deimel L, Schmidtmann D, Piesche K, Hüsing T, Rennoch J, et al. #SmartHealthSystems. Digitalisierungsstrategien im internationalen Vergleich. Bonn: empirica, Bertelsmann Stiftung; 2018.
1085, 1458, 3530, 3533, 3534, 3535, 3536, 3537, 4370, 6635, 6694, 7141, 7484, 7490, 7504, 7505, 7532, 7533, 7535, 7536, 15955, 15962	Health data regulation	Electronic health records	Existence of a national legal framework for data security and privacy that addresses: - Privacy of personally identifiable data - Privacy of individuals' health-related data - Civil registration and vital statistics - National identification management systems - Sharing of digital data between health professionals in the health services through the use of an electronic health record - Sharing of …	-	Both	European Commission, Directorate-General for Communications Networks Content and Technology, Deimel L, Hentges M, Latronico V, Thiel R, et al. Digital decade e-Health indicators development – Final report: Publications Office of the European Union; 2023. Liaw ST, Zhou R, Ansari S, Gao J. A digital health profile & maturity assessment toolkit: cocreation and testing in the Pacific Islands. J Am Me…
4813	Health data regulation	Emerging technologies	Number of countries with technology transfer strategies that include health-related technologies and relevant capacity-building components	-	Readiness	World Health Organization (WHO). The Global Health Observatory. Indicator Metadata Registry List. 2024 [cited 2024 4th June]; Available from: https://www.who.int/data/gho/indicator-metadata-registry.
1624	Health data regulation	Health data framework & strategy	Is there a legal framework in place for secondary use of personal health data, for example, use of health data for research purposes or statistics?	This is particularly relevant for personal health data from the medical setting (hospitals, polyclinics, general practice, etc.) for public health purposes and research.	Both	World Health Organization (WHO). Support tool to strengthen health information systems: guidance for health information system assessment and strategy development. Geneva: WHO; 2021.
1625	Health data regulation	Health data framework & strategy	Is there a national policy in place for the storage and retention of personal health data? If so, does this policy provide specifically for the technical and organizational measures to be taken regarding the destruction/deletion of health data?	-	Both	World Health Organization (WHO). Support tool to strengthen health information systems: guidance for health information system assessment and strategy development. Geneva: WHO; 2021.
1633	Health data regulation	Health data framework & strategy	Is there any national/regional multi-stakeholder discourse on the acceptable use of health data for the public or private good?	-	Both	World Health Organization (WHO). Support tool to strengthen health information systems: guidance for health information system assessment and strategy development. Geneva: WHO; 2021.
1635	Health data regulation	Health data framework & strategy	Is there a medium-to-long-term strategy regarding the value of health data and ways to maximize the value of health data?	-	Both	World Health Organization (WHO). Support tool to strengthen health information systems: guidance for health information system assessment and strategy development. Geneva: WHO; 2021.
1641	Health data regulation	Health data framework & strategy	Is there a long-term vision for the use of health data in public policy-making, for example, forecasts for resource planning in health care, foresight studies for strategic policy development, or benchmarking to compare and improve the quality of health service delivery? If so, is such a long-term vision embedded in multinational / international initiatives?	-	Both	World Health Organization (WHO). Support tool to strengthen health information systems: guidance for health information system assessment and strategy development. Geneva: WHO; 2021.
7142	Health data regulation	Health data framework & strategy	Tools and regulatory frameworks to promote patients’ autonomy in the use of their own health information	-	Maturity	Pan American Health Organization (PAHO). Interoperability. Policy Overview. Washington D.C.: PAHO; 2023.
7495	Health data regulation	Health data framework & strategy	If there is a legal framework for the secondary use of health data, is this legislation part of general plans to improve healthcare?	-	Both	Thiel R, Deimel L, Schmidtmann D, Piesche K, Hüsing T, Rennoch J, et al. #SmartHealthSystems. Digitalisierungsstrategien im internationalen Vergleich. Bonn: empirica, Bertelsmann Stiftung; 2018.
1532, 1637, 3532	Health data regulation	Health data framework & strategy	Is there a national/regional framework for the storing, sharing, and sharing of health data with public research institutions?	-	Maturity	World Health Organization (WHO). Support tool to strengthen health information systems: guidance for health information system assessment and strategy development. Geneva: WHO; 2021. World Health Organization (WHO). The Global Health Observatory. Indicator Metadata Registry List. 2024 [cited 2024 4th June]; Available from: https://www.who.int/data/gho/indicator-metadata-registry.
1483	Health data regulation	Health information system	Is there a legal basis for Health Information System data collections?	-	Maturity	World Health Organization (WHO). Support tool to strengthen health information systems: guidance for health information system assessment and strategy development. Geneva: WHO; 2021.
1534	Health data regulation	Health information system	Is an Health Information System strategic plan in place?	-	Both	World Health Organization (WHO). Support tool to strengthen health information systems: guidance for health information system assessment and strategy development. Geneva: WHO; 2021.
1535	Health data regulation	Health information system	Does the Health Information System strategic plan include aspects of electronic health information services, or does the country have a separate strategy for this?	-	Both	World Health Organization (WHO). Support tool to strengthen health information systems: guidance for health information system assessment and strategy development. Geneva: WHO; 2021.
1537	Health data regulation	Health information system	How well integrated is the Health Information System strategic plan between the national, state, regional and local levels (and different policy sectors)?	-	Both	World Health Organization (WHO). Support tool to strengthen health information systems: guidance for health information system assessment and strategy development. Geneva: WHO; 2021.
1539	Health data regulation	Health information system	Does the Health Information System coordination mechanism/body have a full overview of health information needs and of what health information is available?	-	Maturity	World Health Organization (WHO). Support tool to strengthen health information systems: guidance for health information system assessment and strategy development. Geneva: WHO; 2021.
3524	Health data regulation	Health information system	The country has developed a national strategic plan for implementing Health Information System.	-	Both	World Health Organization (WHO). The Global Health Observatory. Indicator Metadata Registry List. 2024 [cited 2024 4th June]; Available from: https://www.who.int/data/gho/indicator-metadata-registry.
4416	Health data regulation	Health information system	It is official policy to conduct regular meetings at health-care facilities and health-administration offices (e.g., at national, regional/provincial or district level) to review information on the Health Information System and take action based upon such information	-	Maturity	World Health Organization (WHO). The Global Health Observatory. Indicator Metadata Registry List. 2024 [cited 2024 4th June]; Available from: https://www.who.int/data/gho/indicator-metadata-registry.
6156	Health data regulation	Health information system	There is a representative and functioning national committee in charge of Health Information System coordination	-	Both	World Health Organization (WHO). The Global Health Observatory. Indicator Metadata Registry List. 2024 [cited 2024 4th June]; Available from: https://www.who.int/data/gho/indicator-metadata-registry.
6301	Health data regulation	Health information system	The country has up-to-date legislation providing the framework for health information covering the following specific components: vital registration; notifiable diseases; private sector data including social insurance; confidentiality; and fun	-	Both	World Health Organization (WHO). The Global Health Observatory. Indicator Metadata Registry List. 2024 [cited 2024 4th June]; Available from: https://www.who.int/data/gho/indicator-metadata-registry.
6305	Health data regulation	Health information system	There is a written Health Information System strategic plan in active use addressing all the major data sources described in the HMN Framework (censuses, civil registration, population surveys, individual records, service records and resource records) and it is implemented	-	Maturity	World Health Organization (WHO). The Global Health Observatory. Indicator Metadata Registry List. 2024 [cited 2024 4th June]; Available from: https://www.who.int/data/gho/indicator-metadata-registry.
15967	Health data regulation	Health information system	The country has a recognized mechanism (e.g., committee or working group) for reviewing data ethics issues in the national Health Information System, and for updating policies, procedures, and laws, as needed	This mechanism reflects industry best practices.	Both	World Bank. Digital Health Assessment Toolkit Guide. Washington D.C.: World Bank; 2021.
1153, 4665	Health data regulation	Health information system	National health information system policy or strategy	-	Maturity	United Nations Office for the Coordination of Humanitarian Affairs (OCHA). Australia - Health Indicators. 2024 [cited 2024 4th June]; Available from: https://data.humdata.org/dataset/who-data-for-australia? World Health Organization (WHO). The Global Health Observatory. Indicator Metadata Registry List. 2024 [cited 2024 4th June]; Available from: https://www.who.int/data/gho/indicator-metadata-re…
7138	Health data regulation	ICT	Periodic meetings of a community of practice led by ministries of health, where knowledge is shared, increasing awareness and understanding of ICTs in the area of health, and promoting synergies and disseminating best practices, including free developments to make services available to stakeholders lacking acquisition or development capacity	-	Both	Pan American Health Organization (PAHO). Interoperability. Policy Overview. Washington D.C.: PAHO; 2023.
3223	Health data regulation	Mobile Software	Existence of an entity that provides incentives and guidance for innovation, research and evaluation of health apps	-	Both	World Health Organization (WHO). The Global Health Observatory. Indicator Metadata Registry List. 2024 [cited 2024 4th June]; Available from: https://www.who.int/data/gho/indicator-metadata-registry.
3768	Health data regulation	Mobile Software	Existence of an entity for the regulatory oversight of mobile health apps for quality, safety and reliability	-	Maturity	World Health Organization (WHO). The Global Health Observatory. Indicator Metadata Registry List. 2024 [cited 2024 4th June]; Available from: https://www.who.int/data/gho/indicator-metadata-registry.
1608	Health data regulation	Standards and interoperability	Is there a central body responsible for health data standards, namely, are the precise criteria, specifications and rules for the definition, creation, storage and usage of health data defined?	-	Readiness	World Health Organization (WHO). Support tool to strengthen health information systems: guidance for health information system assessment and strategy development. Geneva: WHO; 2021.
1611	Health data regulation	Standards and interoperability	Is there a standardized definition of the roles and responsibilities of all key stakeholders in the health data governance process, for example, data managers, IT managers and senior management staff?	-	Maturity	World Health Organization (WHO). Support tool to strengthen health information systems: guidance for health information system assessment and strategy development. Geneva: WHO; 2021.
1631	Health data regulation	Standards and interoperability	Does the country follow multinational / international initiatives for the standardization of health data? If so, are the outcomes and the guidance provided by such initiatives implemented in the national/regional framework, or are these initiatives used to inform national/regional processes that deviate from the multinational/international guidance? In other words, are the international standards…	-	Both	World Health Organization (WHO). Support tool to strengthen health information systems: guidance for health information system assessment and strategy development. Geneva: WHO; 2021.
3893	Health data regulation	Standards and interoperability	Existence of national regulations, standards, guidelines or protocols on assistive technology	-	Maturity	World Health Organization (WHO). The Global Health Observatory. Indicator Metadata Registry List. 2024 [cited 2024 4th June]; Available from: https://www.who.int/data/gho/indicator-metadata-registry.
6627	Health data regulation	Standards and interoperability	National interoperability standards defines available, relevant minimum data set for exchange for care coordination	-	Both	Liaw ST, Zhou R, Ansari S, Gao J. A digital health profile & maturity assessment toolkit: cocreation and testing in the Pacific Islands. J Am Med Inform Assoc. 2021 Mar 1;28(3):494-503. PMID: 33249472. doi: 10.1093/jamia/ocaa255.
6629	Health data regulation	Standards and interoperability	National interoperability standards are developed, maintained, updated and enforced	-	Both	Liaw ST, Zhou R, Ansari S, Gao J. A digital health profile & maturity assessment toolkit: cocreation and testing in the Pacific Islands. J Am Med Inform Assoc. 2021 Mar 1;28(3):494-503. PMID: 33249472. doi: 10.1093/jamia/ocaa255.
7139	Health data regulation	Standards and interoperability	A certifying body that validates the regulations, standards, safety, and quality of the systems to be implemented in the health area	-	Readiness	Pan American Health Organization (PAHO). Interoperability. Policy Overview. Washington D.C.: PAHO; 2023.
570, 1463, 6625, 6626, 15986	Health data regulation	Standards and interoperability	Are there digital health / health information standards for data exchange, transmission, messaging, security, privacy, and hardware?	-	Both	Chukwu E, Mechael P, Edelman JK, Layer E. The State of Digital Health 2023. Global Digital Health Monitor. Washington D.C.: HealthEnabled, Global Development Incubator; 2023. Liaw ST, Zhou R, Ansari S, Gao J. A digital health profile & maturity assessment toolkit: cocreation and testing in the Pacific Islands. J Am Med Inform Assoc. 2021 Mar 1;28(3):494-503. PMID: 33249472. doi: 10.1093/jamia/oca…
1530	Health data regulation	Surveillance	Does the public health service law include population health monitoring and maintenance of an Health Information System as a mandatory task of the public health authority?	-	Maturity	World Health Organization (WHO). Support tool to strengthen health information systems: guidance for health information system assessment and strategy development. Geneva: WHO; 2021.
1851	Health data regulation	Surveillance	Has the government made a commitment via public statements, legislation, and/or a cooperative agreement to share surveillance data during a public health emergency with other countries in the region?	-	Maturity	Nuclear Threat Initiative (NTI), Brown University School of Public Health Pandemic Center, Economist Impact. Global Health Security Index. 2021 [cited 2024 4th June]; Available from: https://ghsindex.org/.
3529	Health data regulation	Telehealth	The country has policy or legislation to define medical jurisdiction, liability or reimbursement of eHealth services such as telehealth	-	Maturity	World Health Organization (WHO). The Global Health Observatory. Indicator Metadata Registry List. 2024 [cited 2024 4th June]; Available from: https://www.who.int/data/gho/indicator-metadata-registry.
7488	Health data regulation	Telehealth	Do policy guidelines or laws define the medical jurisdiction and liability of digital health services (e.g. telemedicine)?	-	Maturity	Thiel R, Deimel L, Schmidtmann D, Piesche K, Hüsing T, Rennoch J, et al. #SmartHealthSystems. Digitalisierungsstrategien im internationalen Vergleich. Bonn: empirica, Bertelsmann Stiftung; 2018.
7523	Health data regulation	Telehealth	Does national legislation allow general practitioners to provide treatment solely through telemedicine?	-	Both	Thiel R, Deimel L, Schmidtmann D, Piesche K, Hüsing T, Rennoch J, et al. #SmartHealthSystems. Digitalisierungsstrategien im internationalen Vergleich. Bonn: empirica, Bertelsmann Stiftung; 2018.
15956	Health data regulation	Telehealth	Protocol for regulating or certifying devices and/or digital health services Are there protocols, policies, frameworks or accepted processes governing the clinical and patient care use of connected medical devices and digital health services (e.g. telemedicine, applications), particularly in relation to safety, data integrity and quality of care?	-	Both	World Bank. Digital Health Assessment Toolkit Guide. Washington D.C.: World Bank; 2021.
1614	Health data regulation	Workforce	Is there a national/regional training and/or awareness program in place for health data governance? If so, does it target solely staff members in the health-care sector (public/private) or does the program also reach out to other stakeholders (e.g., public health bodies, NGOs, health insurance system) and the wider public?	-	Both	World Health Organization (WHO). Support tool to strengthen health information systems: guidance for health information system assessment and strategy development. Geneva: WHO; 2021.

## Sheet: 5 Search Strategy
No	Reference name	Reference link	Searched region	Reference language	Search date	Search term for the Google and DuckDuckGo search	Results in total vs screened	Author conducting the search	Inclusion decision	Reason to exclude
1	An Intelligent Digital Learning Platform to Enhance Digital Health Literacy	https://online-journals.org/index.php/i-jet/article/view/27907	Argentina	English	11/11/2023; 12:40 PM GMT-3	[digital health literacy] index	53.600.000 vs. 60 (1st page)	MB	Excluded	Wrong topic/target group
2	Health literacy and digital health information-seeking behavior – a cross-sectional study among highly educated Swedes	https://bmcpublichealth.biomedcentral.com/articles/10.1186/s12889-022-14751-z	Argentina	English	11/11/2023; 12:40 PM GMT-3	[digital health literacy] index	53.600.000 vs. 60 (1st page)	MB	Excluded	No concrete indicators given
3	Health Literacy around the world (The Economist)	https://impact.economist.com/perspectives/sites/default/files/lon_-_es_-_health_literacy_paper_v8_0.pdf	Argentina	English	11/11/2023; 12:40 PM GMT-3	[digital health literacy] index	53.600.000 vs. 60 (1st page)	MB	Excluded	No concrete indicators given
4	Relationships between Health Literacy, Digital Health Literacy, and Health Behaviors among Undergraduate Nursing Students	https://he02.tci-thaijo.org/index.php/RNJ/article/view/262409	Argentina	English	11/11/2023; 12:40 PM GMT-3	[digital health literacy] index	53.600.000 vs. 60 (1st page)	MB	Excluded	No concrete indicators given
5	Up-Skilling Elders in Digital Health Literacy to Prevent Marginalization and Exclusion	https://ec.europa.eu/programmes/erasmus-plus/project-result-content/2ecea45c-48a5-4d55-a27c-9e48f9dccfce/iHeal-IO1_Ecosystem-Mapping-and-Methodological-Framework.pdf	Argentina	English	11/11/2023; 12:40 PM GMT-3	[digital health literacy] index	53.600.000 vs. 60 (1st page)	MB	Excluded	No concrete indicators given
6	Sociodemographic determinants of digital health literacy: A systematic review and meta-analysis	https://www.sciencedirect.com/science/article/pii/S1386505623001429	Argentina	English	11/11/2023; 12:40 PM GMT-3	[digital health literacy] index	41.800.000 vs 60 (first page)	MB	Excluded	No concrete indicators given
7	Impact of digital health literacy on health-related quality of life in Chinese community-dwelling older adults: the mediating effect of health-promoting lifestyle	https://www.frontiersin.org/articles/10.3389/fpubh.2023.1200722/full	Argentina	English	11/11/2023; 12:40 PM GMT-3	[digital health literacy] index	41.800.000 vs 60 (first page)	MB	Excluded	No concrete indicators given
8	Digital Health Literacy: Bibliometric Analysis	https://www.jmir.org/2022/7/e35816/	Argentina	English	11/11/2023; 12:40 PM GMT-3	[digital health literacy] index	41.800.000 vs 60 (first page)	MB	Excluded	No concrete indicators given
9	Current status and influencing factors of digital health literacy among community-dwelling older adults in Southwest China: a cross-sectional study	https://bmcpublichealth.biomedcentral.com/articles/10.1186/s12889-022-13378-4	Argentina	English	11/11/2023; 12:40 PM GMT-3	[digital health literacy] index	41.800.000 vs 60 (first page)	MB	Excluded	No concrete indicators given
10	Analysis of Validity and Reliability of the Health Literacy Index for Female Marriage Immigrants (HLI-FMI)	https://journals.sagepub.com/doi/10.1177/1010539516645157?icid=int.sj-full-text.similar-articles.2	Argentina	English	12/11/2023; 13:17 PM CEST	[digital health literacy] index	53.600.000 vs. 60 (1st page)	MB	Excluded	No concrete indicators given
11	Development of the Multidimensional Readiness and Enablement Index for Health Technology (READHY) Tool to Measure Individuals’ Health Technology Readiness: Initial Testing in a Cancer Rehabilitation Setting	https://www.jmir.org/2019/2/e10377/	Argentina	English	12/11/2023; 13:44 PM CEST	[digital health literacy] index	53.600.000 vs. 60 (1st page)	MB	Excluded	No concrete indicators given
12	World Bank TC data 360	https://tcdata360.worldbank.org/indicators/hb0649ed2?country=BRA&indicator=41400&viz=line_chart&years=2017,2019	Argentina	English	2/11/2023; 7:11 PM GMT-3	[digital literacy] index	69.300.000 vs 60 (first page)	MB	Excluded	Wrong topic/target group
13	Digital Literacy and Digital Didactics as the Basis for New Learning Models Development	https://online-journals.org/index.php/i-jet/article/view/14669	Argentina	English	2/11/2023; 7:11 PM GMT-3	[digital literacy] index	69.300.000 vs 60 (first page)	MB	Excluded	No concrete indicators given
14	Glossary: Digital Literacy Eurostat	https://ec.europa.eu/eurostat/statistics-explained/index.php?title=Glossary:Digital_literacy	Argentina	English	2/11/2023; 7:11 PM GMT-3	[digital literacy] index	69.300.000 vs 60 (first page)	MB	Excluded	Glossary or registry
15	Current Situation and Improvement Path of Digital Literacy of College Teachers Under the Background of Educational Digitization	https://ebooks.iospress.nl/doi/10.3233/FAIA230735	Argentina	English	2/11/2023; 7:11 PM GMT-3	[digital literacy] index	69.300.000 vs 60 (first page)	MB	Excluded	Wrong topic/target group
16	Contribution to the development of a Global Digital Literacy Skills indicator	https://sdgs.un.org/partnerships/contribution-development-global-digital-literacy-skills-indicator	Argentina	English	2/11/2023; 7:11 PM GMT-3	[digital literacy] index	69.300.000 vs 60 (first page)	MB	Excluded	No concrete indicators given
17	Digital Literacy Index	https://salmapatel.co.uk/user-research/measure-to-assess-digital-competency/attachment/digital-literacy-index/	Argentina	English	2/11/2023; 7:11 PM GMT-3	[digital literacy] index	69.300.000 vs 60 (first page)	MB	Excluded	No concrete indicators given
18	Evaluating digital literacy levels among students in two private Universities in Panama	https://ojs.southfloridapublishing.com/ojs/index.php/jdev/article/view/2794/2151	Argentina	English	2/11/2023; 7:11 PM GMT-3	[digital literacy] index	69.300.000 vs 60 (first page)	MB	Excluded	No concrete indicators given
19	Internet Literacy in Japan (OECD)	https://www.oecd-ilibrary.org/docserver/5js0cqpxr6bq-en.pdf?expires=1699024282&id=id&accname=guest&checksum=3CE7839A772978BC7B7AB75589621371	Argentina	English	2/11/2023; 7:11 PM GMT-3	[digital literacy] index	69.300.000 vs 60 (first page)	MB	Excluded	No concrete indicators given
20	2021 Digital Consumer Index	https://www.euromonitor.com/2021-digital-consumer-index-pinpointing-the-most-promising-digital-opportunities/report	Argentina	English	2/11/2023; 7:11 PM GMT-3	[digital literacy] index	69.300.000 vs 60 (first page)	MB	Excluded	No concrete indicators given
21	Validated digital literacy measures for populations with low levels of internet experiences	https://www.sciencedirect.com/science/article/pii/S2352728523000015	Argentina	English	2/11/2023; 7:11 PM GMT-3	[digital literacy] index	69.300.000 vs 60 (first page)	MB	Excluded	No concrete indicators given
22	Measurement of Digital Literacy Among Older Adults: Systematic Review	https://www.jmir.org/2021/2/e26145/	Argentina	English	2/11/2023; 7:11 PM GMT-3	[digital literacy] index	69.300.000 vs 60 (first page)	MB	Excluded	No concrete indicators given
23	Digital literacy and techno politics, core enablers in a disintermediated digital political communication age	https://revista.profesionaldelainformacion.com/index.php/EPI/article/view/87438	Argentina	English	2/11/2023; 7:11 PM GMT-3	[digital literacy] index	69.300.000 vs 60 (first page)	MB	Excluded	No concrete indicators given
24	Smartphone ownership, digital literacy, and the mediating role of social connectedness and loneliness in improving the wellbeing of community-dwelling older adults of low socio-economic status in Singapore	https://www.ncbi.nlm.nih.gov/pmc/articles/PMC10468072/	Argentina	English	2/11/2023; 7:11 PM GMT-3	[digital literacy] index	69.300.000 vs 60 (first page)	MB	Excluded	No concrete indicators given
25	Deriving A Novel Health Index Using A Large-Scale Population Based Electronic Health Record With Deep Networks	https://ieeexplore.ieee.org/document/9176454	Argentina	English	12/11/2023; 5:56 PM CEST	[electronic health] index	4.860.000.000 vs. 60 (1st page)	MB	Excluded	No concrete indicators given
26	Analysis on impact factors of health literacy among female residents among 15–69 years-old in Huai’an	https://jphe.amegroups.org/article/view/5593/html	Argentina	English	12/11/2023; 4:41 PM GMT-3	[health literacy] index	109.00.000 vs. 60 (1st page)	MB	Excluded	No concrete indicators given
27	Evaluating evaluation frameworks: a scoping review of frameworks for assessing health apps	https://bmjopen.bmj.com/content/11/3/e047001	Argentina	English	12/11/2023; 4:41 PM GMT-3	[health literacy] index	857.000.000 vs. 60 (1st page)	MB	Excluded	No concrete indicators given
28	Mobile health applications for self-management in chronic lung disease: a systematic review	https://link.springer.com/article/10.1007/s13721-023-00419-0	Argentina	English	12/11/2023; 4:41 PM GMT-3	[health literacy] index	857.000.000 vs. 60 (1st page)	MB	Excluded	No concrete indicators given
29	Selecting and describing control conditions in mobile health randomized controlled trials: a proposed typology	https://www.nature.com/articles/s41746-023-00923-7	Argentina	English	12/11/2023; 4:41 PM GMT-3	[health literacy] index	857.000.000 vs. 60 (1st page)	MB	Excluded	No concrete indicators given
30	Systematic review of instruments that assess the quality of mobile health applications	https://recyt.fecyt.es/index.php/pixel/article/view/97867/72423	Argentina	English	12/11/2023; 4:41 PM GMT-3	[health literacy] index	857.000.000 vs. 60 (1st page)	MB	Excluded	No concrete indicators given
31	The development and application of the ABCDE-health literacy scale for Thais	https://sciendo.com/article/10.5372/1905-7415.1006.527?tab=pdf-preview	Argentina	English	12/11/2023; 4:41 PM GMT-3	[health literacy] index	109.00.000 vs. 60 (1st page)	MB	Excluded	No concrete indicators given
32	User Engagement in Mobile Health Applications	https://dl.acm.org/doi/10.1145/3534678.3542681	Argentina	English	12/11/2023; 4:41 PM GMT-3	[health literacy] index	857.000.000 vs. 60 (1st page)	MB	Excluded	No concrete indicators given
33	Healthcare equality index 2022	https://reports.hrc.org/hei-2022?_ga=2.137252725.454481804.1699824596-1280840165.1699824596	Argentina	English	12/11/2023; 6:35 PM GMT-3	[healthcare access] index	384.000.000 vs. 60 (1st page)	MB	Excluded	No concrete indicators given
34	Alabama Public Health	https://www.alabamapublichealth.gov/about/az-index.html	Argentina	English	30/10/2023; 4:22 PM GMT-3	[public health] index	1.650.000.000 vs 60 (first page)	MB	Excluded	No concrete indicators given
35	National Death Index	https://www.cdc.gov/nchs/ndi/index.htm	Argentina	English	30/10/2023; 4:22 PM GMT-3	[public health] index	1.650.000.000 vs 60 (first page)	MB	Excluded	Wrong topic/target group
36	U.S. Department of Health and Human Services	https://www.hhs.gov/hipaa/for-professionals/special-topics/public-health/index.html	Argentina	English	30/10/2023; 4:22 PM GMT-3	[public health] index	1.650.000.000 vs 60 (first page)	MB	Excluded	Wrong topic/target group
37	Peterborough Public Health	https://www.peterboroughpublichealth.ca/covid-19-risk-index/	Argentina	English	30/10/2023; 4:22 PM GMT-3	[public health] index	1.650.000.000 vs 60 (first page)	MB	Excluded	Wrong topic/target group
38	OASIS (Georgia Department of Public Health)	https://dph.georgia.gov/epidemiology/office-health-indicators-planning-ohip	Argentina	English	30/10/2023; 4:22 PM GMT-3	[public health] index	1.650.000.000 vs 60 (first page)	MB	Excluded	No concrete indicators given
39	Los Angeles County Public Health	http://www.publichealth.lacounty.gov/ha/	Argentina	English	30/10/2023; 4:22 PM GMT-3	[public health] index	1.650.000.000 vs 60 (first page)	MB	Excluded	No concrete indicators given
40	Manitoba Public Health	https://www.gov.mb.ca/health/publichealth/index.html	Argentina	English	30/10/2023; 4:22 PM GMT-3	[public health] index	1.650.000.000 vs 60 (first page)	MB	Excluded	No concrete indicators given
41	Global Wellness Institute	https://globalwellnessinstitute.org/wellness-policy-series/	Argentina	English	30/10/2023; 4:22 PM GMT-3	[public health] index	1.650.000.000 vs 60 (first page)	MB	Excluded	No concrete indicators given
42	Report Linker	https://www.reportlinker.com/market-report/Managed-Care/522071/Public-Health?term=public%20health%20research&matchtype=b&loc_interest=&loc_physical=1000126&utm_group=standard&utm_term=public%20health%20research&utm_campaign=ppc&utm_source=google_ads&utm_medium=paid_ads&utm_content=transactionnel-1&gclid=Cj0KCQjwqP2pBhDMARIsAJQ0CzpGjFTjY8LS4YGSG2Wx1oMG5-TMqoYEzudA3LyA8oBujO1W55Sr8ksaAsn-EALw_wcB	Argentina	English	30/10/2023; 4:22 PM GMT-3	[public health] index	1.650.000.000 vs 60 (first page)	MB	Excluded	Stock fund
43	Environmental Performance index	https://epi.yale.edu/	Argentina	English	30/10/2023; 4:22 PM GMT-3	[public health] index	1.650.000.000 vs 60 (first page)	MB	Excluded	Wrong topic/target group
44	U.S. Department of Veteran Affairs	https://www.publichealth.va.gov/	Argentina	English	30/10/2023; 4:22 PM GMT-3	[public health] index	1.650.000.000 vs 60 (first page)	MB	Excluded	Wrong topic/target group
45	Healthcare Industry Hub- Economist Intelligence	https://www.eiu.com/n/global-themes/healthcare-industry-hub/?utm_source=google&utm_medium=paid-search&utm_campaign=healthcare-hub&gclid=Cj0KCQjwqP2pBhDMARIsAJQ0CzplS3aZZ6nLf7rkoInx-uzuvuJL736GAfc1mm4NnpbWQ77uP3bsOPoaAslzEALw_wcB	Argentina	English	30/10/2023; 4:22 PM GMT-3	[public health] index	1.650.000.000 vs 60 (first page)	MB	Excluded	Stock fund
46	Mental Health and Wellbeing Index	https://www.hants.gov.uk/socialcareandhealth/publichealth/mentalhealthwellbeing	Argentina	English	30/10/2023; 4:22 PM GMT-3	[public health] index	1.650.000.000 vs 60 (first page)	MB	Excluded	Wrong topic/target group
47	Water Security Index	https://www.apn-gcr.org/bulletin/article/how-to-measure-urban-water-security-an-introduction-to-the-water-security-assessment-tool-watsat/	Argentina	English	30/10/2023; 4:22 PM GMT-3	[public health] index	716..000.000 vs 60 (first page)	MB	Excluded	Wrong topic/target group
48	Safe City Index 2017	https://safecities.economist.com/safe-cities-index-2017/	Argentina	English	30/10/2023; 4:22 PM GMT-3	[public health] index	716..000.000 vs 60 (first page)	MB	Excluded	Wrong topic/target group
49	Nuclear Security Index	https://www.ntiindex.org/country/france/	Argentina	English	30/10/2023; 4:22 PM GMT-3	[public health] index	716..000.000 vs 60 (first page)	MB	Excluded	Wrong topic/target group
50	Health Equity Index	https://help.healthycities.org/hc/en-us/articles/12946032705431-What-is-the-Health-Equity-Index-ranking-and-how-is-it-determined-	Argentina	English	30/10/2023; 4:22 PM GMT-3	[public health] index	1.650.000.000 vs 60 (first page)	MB	Excluded	Wrong topic/target group
51	Houston State of Health	https://www.houstonstateofhealth.com/indicators/index/dashboard?alias=PHABData	Argentina	English	30/10/2023; 4:22 PM GMT-3	[public health] index	1.650.000.000 vs 60 (first page)	MB	Excluded	Wrong topic/target group
52	OECD Policy framework on Digital security	https://www.oecd.org/digital/digital-security/	Argentina	English	01/10/2023; 5:30 PM GMT-3	digital index	716.000.000 vs. 60 (1st page)	MB	Excluded	No concrete indicators given
53	GeSI Digital Access Index	https://digitalaccessindex-sdg.gesi.org/digital-access-index/	Argentina	English	01/10/2023; 5:30 PM GMT-3	digital index	230.000.000 vs. 60(First page)	MB	Excluded	No concrete indicators given
54	HIMSS Digital Health Indicator	https://www.himss.org/what-we-do-solutions/digital-health-transformation/digital-health-indicator	Argentina	English	01/10/2023; 5:30 PM GMT-3	digital index	1.160.000.000 vs. 60 (First page)	MB	Excluded	No concrete indicators given
55	Syntax Digital Health Index (SYDGHL)	https://www.syntaxdata.com/indices/SYDGHL	Argentina	English	01/10/2023; 5:30 PM GMT-3	digital index	1.160.000.000 vs. 60(First page)	MB	Excluded	Stock fund
56	HIMSS Digital Health Indicator	https://www.himss.org/what-we-do-solutions/digital-health-transformation/digital-health-indicator	Argentina	English	01/10/2023; 5:30 PM GMT-3	digital index	1.160.000.000 vs. 60 (First page)	MB	Included
57	ITU Digital Opportunity Index (DOI)	https://www.itu.int/ITU-D/ict/doi/material/WISR07-chapter3.pdf	Argentina	English	01/10/2023; 5:44 PM GMT-3	digital index	230.000.000 vs. 60 (First page)	MB	Included
58	Brazilian Digital Health Index (BDHI) (port)	https://jhi.sbis.org.br/index.php/jhi-sbis/article/view/978/499	Argentina	English	01/10/2023; 6:50 PM GMT-3	digital index	1.160.000.000 vs. 60 (First page)	MB	Included
59	The Hologic Global Women’s Health Index	https://hologic.womenshealthindex.com/en/report-page	Argentina	English	28/10/2023; 5:10 pm GMT-3	health index	3.990.000.000 vs 60 (first page)	MB	Excluded	No concrete indicators given
60	Urban Health Index-WHO	https://www.who.int/publications/i/item/9789241507806	Argentina	English	28/10/2023; 5:10 pm GMT-3	health index	3.990.000.000 vs 60 (first page)	MB	Included
61	Arizona Department of Health Services	https://www.azdhs.gov/preparedness/public-health-statistics/index.php	Argentina	English	28/10/2023; 5:11 PM GMT-3	health index	3.990.000.000 vs 60 (first page)	MB	Excluded	Glossary or registry
62	OHI Index	https://www.mckinsey.com/solutions/orgsolutions/overview/organizational-health-index	Argentina	English	28/10/2023; 5:11 PM GMT-3	health index	3.990.000.000 vs 60 (first page)	MB	Excluded	Company/social media account name
63	United Nations Glossary Index	https://www.un.org/en/global-issues/health	Argentina	English	28/10/2023; 5:11 PM GMT-3	health index	3.990.000.000 vs 60 (first page)	MB	Excluded	Glossary or registry
64	BCBS National Health Index	https://www.bcbs.com/the-health-of-america/health-index#faq	Argentina	English	28/10/2023; 5:11 PM GMT-3	health index	3.990.000.000 vs 60 (first page)	MB	Excluded	No concrete indicators given
65	NUMBEO Health Care Index	https://www.numbeo.com/health-care/rankings_by_country.jsp	Argentina	English	28/10/2023; 5:11 PM GMT-3	health index	3.990.000.000 vs 60 (first page)	MB	Excluded	No concrete indicators given
66	NITI AAYOG (Government of India)	http://social.niti.gov.in/hlt-ranking	Argentina	English	28/10/2023; 5:11 PM GMT-3	health index	3.990.000.000 vs 60 (first page)	MB	Excluded	No concrete indicators given
67	ASAS Health Index	https://www.asas-group.org/instruments/asas-health-index/	Argentina	English	28/10/2023; 5:11 PM GMT-3	health index	3.990.000.000 vs 60 (first page)	MB	Excluded	No concrete indicators given
68	Civic Health Index	https://ncoc.org/chi/	Argentina	English	28/10/2023; 5:11 PM GMT-3	health index	3.990.000.000 vs 60 (first page)	MB	Excluded	Wrong topic/target group
69	TELUS Mental Health Index	https://go.telushealth.com/telus-mental-health-index	Argentina	English	28/10/2023; 5:11 PM GMT-3	health index	3.990.000.000 vs 60 (first page)	MB	Excluded	No concrete indicators given
70	North Umbria Local Health Index	https://www.northumbria.nhs.uk/about-us/reducing-health-inequalities/northumbria-local-health-index-tool#72101cf1	Argentina	English	28/10/2023; 6:10 pm GMT-3	health index	3.990.000.000 vs 60 (first page)	MB	Included
71	One Health Index (OHI) applied to Curitiba, the ninth-largest metropolitan area of Brazil, with concomitant assessment of animal, environmental, and human health indicators	https://www.sciencedirect.com/science/article/pii/S2352771422000052#f0010	Argentina	English	6/12/2023; 3:44 PM GMT-3	health index	DuckDuckGo (30 results)	MB	Excluded	No concrete indicators given
72	São Paulo urban health index: measuring and mapping health disparities	https://www.scielo.br/j/rbepid/a/jgw89vzdtT8nTkdh8zzvR5p/	Argentina	English	6/12/2023; 3:44 PM GMT-3	health index	DuckDuckGo (30 results)	MB	Excluded	Wrong topic/target group
73	Scan-ICT Indicators of Information and Communication Technologies	https://repository.uneca.org/handle/10855/5493	Argentina	English	1/11/2023; 2:17 PM GMT-3	ICT index	163.000.000 vs. 60 (1st page)	MB	Excluded	No concrete indicators given
74	A model for obtaining ICT indicators in education	https://unesdoc.unesco.org/ark:/48223/pf0000244268	Argentina	English	1/11/2023; 2:17 PM GMT-3	ICT index	163.000.000 vs. 60 (1st page)	MB	Excluded	Wrong topic/target group
75	Determining ICT indicators using entropy theory	https://ieeexplore.ieee.org/abstract/document/8702010	Argentina	English	1/11/2023; 2:17 PM GMT-3	ICT index	163.000.000 vs. 60 (1st page)	MB	Excluded	Wrong topic/target group
76	ECTEL- Eastern Caribbean	https://www.ectel.int/ict-indicators/	Argentina	English	1/11/2023; 2:17 PM GMT-3	ICT index	163.000.000 vs. 60 (1st page)	MB	Excluded	No concrete indicators given
77	ICT and Cross-Country Comparisons: a Proposal of a New Composite Index- Universidad Complutense de Madrid	https://www.ucm.es/data/cont/docs/430-2013-10-27-2007%20WP%2001-07.pdf	Argentina	English	1/11/2023; 2:17 PM GMT-3	ICT index	163.000.000 vs. 60 (1st page)	MB	Excluded	No concrete indicators given
78	ICT Indicators in brief- Egypt	https://mcit.gov.eg/en/Publication/Publication_Summary/10457	Argentina	English	1/11/2023; 2:17 PM GMT-3	ICT index	163.000.000 vs. 60 (1st page)	MB	Excluded	Glossary or registry
79	ICT sector indicators (INE-Instituto Nacional de Estadistica), España	https://www.ine.es/dynt3/inebase/en/index.htm?padre=5841	Argentina	English	1/11/2023; 2:17 PM GMT-3	ICT index	163.000.000 vs. 60 (1st page)	MB	Excluded	No concrete indicators given
80	Scan-ICT Indicators of Information and Communication Technologies	https://repository.uneca.org/handle/10855/5493	Argentina	English	1/11/2023; 2:17 PM GMT-3	ICT index	163.000.000 vs. 60 (1st page)	MB	Excluded	No concrete indicators given
81	STATE OF THE ICT SECTOR IN SOUTH AFRICA - 2018 REPORT	https://www.icasa.org.za/legislation-and-regulations/third-report-on-the-state-of-ict-sector-in-south-africa-2018	Argentina	English	1/11/2023; 2:17 PM GMT-3	ICT index	163.000.000 vs. 60 (1st page)	MB	Excluded	Glossary or registry
82	International data and economic analysis (IDEA)	https://idea.usaid.gov/cd	Argentina	English	1/11/2023; 2:17 PM GMT-3	ICT index	163.000.000 vs. 60 (1st page)	MB	Excluded	No concrete indicators given
83	Digital Literacy of the population: Regional features	https://www.europeanproceedings.com/article/10.15405/epsbs.2021.04.74	Argentina	English	1/11/2023; 2:17 PM GMT-3	ICT index	69.300.000 vs. 60 (1st page)	MB	Excluded	No concrete indicators given
84	ICT Development Index (ITU)	https://en.wikipedia.org/wiki/ICT_Development_Index	Argentina	English	1/11/2023; 2:17 PM GMT-3	ICT index	163.000.000 vs. 60 (1st page)	MB	Excluded	No concrete indicators given
85	The World Telecommunication/ICT Indicators Database	https://www.oecd-ilibrary.org/content/collection/pub_series-database-2a8478f7-en?TRACK=RSS	Argentina	English	1/11/2023; 2:17 PM GMT-3	ICT index	163.000.000 vs. 60 (1st page)	MB	Excluded	No concrete indicators given
86	European Cyber Justice Network	https://www.coe.int/en/web/cepej/-/cepej-european-cyberjustice-network-seminar-2-2022-updating-of-the-cepej-ict-index-and-indicators-for-digitalisation-of-judiciaries	Argentina	English	1/11/2023; 2:17 PM GMT-3	ICT index	163.000.000 vs. 60 (1st page)	MB	Excluded	Wrong topic/target group
87	FPL Reports	https://www.fantasyfootballreports.com/fpl-ict-index-explained/	Argentina	English	1/11/2023; 2:17 PM GMT-3	ICT index	163.000.000 vs. 60 (1st page)	MB	Excluded	Wrong topic/target group
88	An index for cross-country analysis of ICT infrastructure and access	https://www.sciencedirect.com/science/article/abs/pii/S0308596109000251	Argentina	English	1/11/2023; 2:48 PM CEST	ICT index	163.000.000 vs. 60 (1st page)	MB	Included
89	Information and communication technology (ICT) and environmental sustainability: a panel data analysis	https://link.springer.com/article/10.1007/s11356-020-09704-1	Argentina	English	1/11/2023; 2:48 PM CEST	ICT index	163.000.000 vs. 60 (1st page)	MB	Included
90	Cámara Argentina de Internet (Internet Index)	https://www.cabase.org.ar/2020-internet-index-2/	Argentina	English	12/11/2023; 6:35 PM GMT-3	internet index	4.040.000.000 vs. 60 (1st page)	MB	Excluded	No concrete indicators given
91	ESET security report	https://www.eset.com/latam/security-report/?utm_campaign=leads&utm_source=google&utm_medium=cpc&utm_term=esr-2022&gad=1&gclid=Cj0KCQjwqP2pBhDMARIsAJQ0CzpJLgecAwpz73FWZ5c7gK6EtgJ0XC-f6XXW0Zdu-Pb5kxK4XB3tXfwaAq8GEALw_wcB	Argentina	English	30/10/2023; 5:38 PM GMT-3	security digital index	716.000.000 vs. 60 (1st page)	MB	Excluded	Company/social media account name
92	Accenture Security Index	https://www.accenture.com/es-es/about/security-index & https://www.accenture.com/au-en/insights/security/accenture-security-index	Argentina	English	30/10/2023; 5:38 PM GMT-3	security digital index	716.000.000 vs. 60 (1st page)	MB	Excluded	Stock fund
93	Digital National Security Archive (US)	https://www.utdt.edu/novedades.php?id_novedad=1974	Argentina	English	30/10/2023; 5:38 PM GMT-3	security digital index	716.000.000 vs. 60 (1st page)	MB	Excluded	Glossary or registry
94	International Journal of Educational Research and Innovation	https://www.upo.es/revistas/index.php/IJERI/article/view/3983	Argentina	English	30/10/2023; 5:38 PM GMT-3	security digital index	716.000.000 vs. 60 (1st page)	MB	Excluded	Wrong topic/target group
95	OECD Government Digital Policy Framework	https://www.oecd.org/gov/the-oecd-digital-government-policy-framework-f64fed2a-en.htm	Argentina	English	30/10/2023; 5:38 PM GMT-3	security digital index	230.000.000 vs. 60(First page)	MB	Excluded	No concrete indicators given
96	Absolute	https://www.absolute.com/resources/research-reports/2023-resilience-index/	Argentina	English	30/10/2023; 5:38 PM GMT-3	security digital index	716.000.000 vs. 60 (1st page)	MB	Excluded	No concrete indicators given
97	Cyber crime Journal	https://cybercrimejournal.com/menuscript/index.php/cybercrimejournal/article/view/133/49	Argentina	English	30/10/2023; 5:38 PM GMT-3	security digital index	716.000.000 vs. 60 (1st page)	MB	Excluded	Wrong topic/target group
98	Cyber security (United Arab Emirates)	https://u.ae/en/information-and-services/justice-safety-and-the-law/cyber-safety-and-digital-security	Argentina	English	30/10/2023; 5:38 PM GMT-3	security digital index	716.000.000 vs. 60 (1st page)	MB	Excluded	Wrong topic/target group
99	Digital Security in SMEs (small and medium enterprises)	https://www.oecd-ilibrary.org/sites/cb2796c7-en/index.html?itemId=/content/component/cb2796c7-en	Argentina	English	30/10/2023; 5:38 PM GMT-3	security digital index	716.000.000 vs. 60 (1st page)	MB	Excluded	Wrong topic/target group
100	Digital Trust and Security	https://www.un.org/techenvoy/content/digital-trust-security	Argentina	English	30/10/2023; 5:38 PM GMT-3	security digital index	716.000.000 vs. 60 (1st page)	MB	Excluded	Glossary or registry
101	Endian	https://www.endian.com/	Argentina	English	30/10/2023; 5:38 PM GMT-3	security digital index	716.000.000 vs. 60 (1st page)	MB	Excluded	Stock fund
102	EU-ASEAN Strategic Partnership	https://euinasean.eu/working-towards-a-sustainable-and-secure-digital-economy/	Argentina	English	30/10/2023; 5:38 PM GMT-3	security digital index	716.000.000 vs. 60 (1st page)	MB	Excluded	No concrete indicators given
103	Global Asset Management	https://funds.cifinancial.com/en/funds/ETFS/CIDigitalSecurityIndexETF.html?seriesId=14118&currencySelector=1	Argentina	English	30/10/2023; 5:38 PM GMT-3	security digital index	716.000.000 vs. 60 (1st page)	MB	Excluded	Stock fund
104	International Labour Organization	https://www.ilo.org/static/english/intserv/working-papers/wp093/index.html	Argentina	English	30/10/2023; 5:38 PM GMT-3	security digital index	716.000.000 vs. 60 (1st page)	MB	Excluded	Wrong topic/target group
105	Maritime cyber security	https://www.dnv.com/maritime/insights/topics/maritime-cyber-security/index.html	Argentina	English	30/10/2023; 5:38 PM GMT-3	security digital index	716.000.000 vs. 60 (1st page)	MB	Excluded	No concrete indicators given
106	National Cyber Security Centre (UK)	https://ncsc.gov.uk/collection/digital-service-security	Argentina	English	30/10/2023; 5:38 PM GMT-3	security digital index	716.000.000 vs. 60 (1st page)	MB	Excluded	Wrong topic/target group
107	Proceedings of the Security Council	https://www.un.org/en/library/page/index-proceedings-security-council	Argentina	English	30/10/2023; 5:38 PM GMT-3	security digital index	716.000.000 vs. 60 (1st page)	MB	Excluded	Glossary or registry
108	The predictive INDEX	https://www.predictiveindex.com/security/	Argentina	English	30/10/2023; 5:38 PM GMT-3	security digital index	716.000.000 vs. 60 (1st page)	MB	Excluded	No concrete indicators given
109	Fujitsu	https://www.fujitsu.com/global/about/research/key-technologies/data-security/index.html	Argentina	English	30/10/2023; 5:38 PM GMT-3	security digital index	716.000.000 vs. 60 (1st page)	MB	Excluded	Stock fund
110	INDEX Cyber security	https://index.com.au/capabilities/cyber-security/	Argentina	English	30/10/2023; 5:38 PM GMT-3	security digital index	716.000.000 vs. 60 (1st page)	MB	Excluded	Stock fund
111	Information Technology Promotion Agency, Japan	https://www.ipa.go.jp/en/security/index.html	Argentina	English	30/10/2023; 5:38 PM GMT-3	security digital index	716.000.000 vs. 60 (1st page)	MB	Excluded	Wrong topic/target group
112	Digital Trust HITACHI	https://www.hitachi.co.jp/products/it/security/activities/digitaltrust/english/index.html	Argentina	English	30/10/2023; 5:38 PM GMT-3	security digital index	716.000.000 vs. 60 (1st page)	MB	Excluded	Stock fund
113	Digital Trust and Safety INDEX	https://resources.sift.com/ebook/q3-2023-digital-trust-safety-index-account-takeover-data-consumer-insights-and-emerging-trends/	Argentina	English	30/10/2023; 5:38 PM GMT-3	security digital index	716.000.000 vs. 60 (1st page)	MB	Excluded	Stock fund
114	The Digital Operational Resilience Act	https://www.digital-operational-resilience-act.com/	Argentina	English	30/10/2023; 5:38 PM GMT-3	security digital index	716.000.000 vs. 60 (1st page)	MB	Excluded	Glossary or registry
115	Adapted digital health literacy and health information seeking behavior among lower income groups in Malaysia during the COVID-19 pandemic	https://www.aihw.gov.au/reports/australias-health/health-literacy	Australia	English	01/11/2023; 12:21 PM CET	[digital health literacy] index	34.200.000 vs. 60 (1st page)	LM	Excluded	No concrete indicators given
116	Addressing and evaluating health literacy in mHealth: a scoping review	https://mhealth.amegroups.org/article/view/103459/html	Australia	English	01/11/2023; 12:21 PM CET	[digital health literacy] index	34.200.000 vs. 60 (1st page)	LM	Excluded	No concrete indicators given
117	Addressing low levels of health literacy; a determinant of poor health.	https://library.nhs.uk/addressing-low-levels-of-health-literacy-a-determinant-of-poor-health/	Australia	English	01/11/2023; 12:21 PM CET	[digital health literacy] index	34.200.000 vs. 60 (1st page)	LM	Excluded	No concrete indicators given
118	Australian Digital Health Agency. Entity resources and planned performance	https://www.google.com/url?sa=t&rct=j&q=&esrc=s&source=web&cd=&cad=rja&uact=8&ved=2ahUKEwj-mqbb1qKCAxVTQPEDHau2DEg4KBAWegQICBAB&url=https%3A%2F%2Fwww.health.gov.au%2Fsites%2Fdefault%2Ffiles%2F2023-05%2F2023-24_health_pbs_4.03_digital_health.docx&usg=AOvVaw0IH22SPvnVNfw0-RtjNBUi&opi=89978449	Australia	English	01/11/2023; 12:21 PM CET	[digital health literacy] index	34.200.000 vs. 60 (1st page)	LM	Excluded	No concrete indicators given
119	Development and Validation of Digital Health Technology Literacy Assessment Questionnaire	https://link.springer.com/article/10.1007/s10916-022-01800-8	Australia	English	01/11/2023; 12:21 PM CET	[digital health literacy] index	34.200.000 vs. 60 (1st page)	LM	Excluded	No concrete indicators given
120	Health literacy	https://www.aihw.gov.au/reports/australias-health/health-literacy	Australia	English	01/11/2023; 12:21 PM CET	[digital health literacy] index	34.200.000 vs. 60 (1st page)	LM	Excluded	No concrete indicators given
121	Health Literacy Tool Shed	https://healthliteracy.bu.edu/all	Australia	English	01/11/2023; 12:21 PM CET	[digital health literacy] index	34.200.000 vs. 60 (1st page)	LM	Excluded	Glossary or registry
122	Implementation of e-learning Platform for Increasing Digital Health Literacy as a Condition for Integration of e-health Services with PHR	https://www.google.com/url?sa=t&rct=j&q=&esrc=s&source=web&cd=&cad=rja&uact=8&ved=2ahUKEwiv8J3o1qKCAxVWYPEDHWv8CYE4MhAWegQIDBAB&url=https%3A%2F%2Fceur-ws.org%2FVol-3191%2Fpaper29.pdf&usg=AOvVaw3r4Jd57Sq97eVP_cDtP4lJ&opi=89978449	Australia	English	01/11/2023; 12:21 PM CET	[digital health literacy] index	34.200.000 vs. 60 (1st page)	LM	Excluded	No concrete indicators given
123	National Digital Health Strategy. Good Things Foundation Australia submission	https://www.google.com/url?sa=t&rct=j&q=&esrc=s&source=web&cd=&cad=rja&uact=8&ved=2ahUKEwi13enB1qKCAxVTQvEDHUtnBzk4FBAWegQICRAB&url=https%3A%2F%2Fwww.goodthingsfoundation.org.au%2Fwp-content%2Fuploads%2Fsites%2F2%2F2021%2F11%2FNational-Digital-Health-Strategy-Submission.pdf&usg=AOvVaw16kDrkBAJqfnnJomBDQBlW&opi=89978449	Australia	English	01/11/2023; 12:21 PM CET	[digital health literacy] index	34.200.000 vs. 60 (1st page)	LM	Excluded	No concrete indicators given
124	Betashares Digital Health and Telemedicine ETF	https://www.google.de/url?sa=t&rct=j&q=&esrc=s&source=web&cd=&cad=rja&uact=8&ved=2ahUKEwiqzci2xJOCAxUVIMUKHSJ1BVo4HhAWegQIAhAB&url=https%3A%2F%2Fwww.betashares.com.au%2Ffiles%2Fcollateral%2Fbrochure%2FEDOC-Brochure.pdf&usg=AOvVaw1uTPskATZjQYrlo9ttE0sj&opi=89978449	Australia	English	26/10/2023; 12:50 PM CEST	[digital health] index	1.040.000.000 vs. 60 (1st page)	LM	Excluded	Stock fund
125	BMC Digital Health. About	https://bmcdigitalhealth.biomedcentral.com/about	Australia	English	26/10/2023; 12:50 PM CEST	[digital health] index	1.040.000.000 vs. 60 (1st page)	LM	Excluded	Glossary or registry
126	Data and digital health in the WHO European Region in 2022: a year in review	https://www.who.int/europe/publications/i/item/WHO-EURO-2023-7393-47159-69055	Australia	English	26/10/2023; 12:50 PM CEST	[digital health] index	1.040.000.000 vs. 60 (1st page)	LM	Excluded	No concrete indicators given
127	Digital ESG Health Index	https://www.kearney.com/service/digital/article/-/insights/kearney-digital-esg-health-index	Australia	English	26/10/2023; 12:50 PM CEST	[digital health] index	1.040.000.000 vs. 60 (1st page)	LM	Excluded	Wrong topic/target group
128	Digital Excellence For Healthcare Tool	https://www.lek.com/future-healthcare-digital	Australia	English	26/10/2023; 12:50 PM CEST	[digital health] index	1.040.000.000 vs. 60 (1st page)	LM	Excluded	No concrete indicators given
129	Digital Health in the WHO European Region: the ongoing journey to commitment and transformation	https://www.who.int/europe/teams/data-and-digital-health	Australia	English	26/10/2023; 12:50 PM CEST	[digital health] index	1.040.000.000 vs. 60 (1st page)	LM	Excluded	No concrete indicators given
130	Digital Health Index (Ireland)	https://www.localenterprise.ie/Carlow/News/Digital%20Health%20Index%20.html	Australia	English	26/10/2023; 12:50 PM CEST	[digital health] index	1.040.000.000 vs. 60 (1st page)	LM	Excluded	Wrong topic/target group
131	Digital Health Indicator	https://mhealth-hub.org/digital-health-indicator	Australia	English	26/10/2023; 12:50 PM CEST	[digital health] index	1.040.000.000 vs. 60 (1st page)	LM	Excluded	No concrete indicators given
132	EU KIDs for Priips	https://derivatives.juliusbaer.com/home/restricted/en/eu-kids-4-priips	Australia	English	26/10/2023; 12:50 PM CEST	[digital health] index	1.040.000.000 vs. 60 (1st page)	LM	Excluded	Glossary or registry
133	Global Digital Health Resources and Maturity Models: A Summary	https://www.google.de/url?sa=t&rct=j&q=&esrc=s&source=web&cd=&cad=rja&uact=8&ved=2ahUKEwiykuLcxJOCAxUv2QIHHZVtDc84MhAWegQICxAB&url=https%3A%2F%2Fwww.healthdatacollaborative.org%2Ffileadmin%2Fuploads%2Fhdc%2FDocuments%2FWorking_Groups%2FDigital_Health_Interoperability_Working_Group%2FGlobal_Digital_Health_Resources_and_Maturity_Models_A_Summary_UPDATED.pdf&usg=AOvVaw0K50a1Ab_soL3EummY0whh&opi=8997…	Australia	English	26/10/2023; 12:50 PM CEST	[digital health] index	1.040.000.000 vs. 60 (1st page)	LM	Excluded	No concrete indicators given
134	Horizons GX Telemedicine and Digital Health Index ETF	https://horizonsetfs.com/ETF/hdoc/	Australia	English	26/10/2023; 12:50 PM CEST	[digital health] index	1.040.000.000 vs. 60 (1st page)	LM	Excluded	Stock fund
135	Nasdaq CTA Global Digital Health AUD Index	https://indexes.nasdaq.com/Index/Overview/BEWELLAU	Australia	English	26/10/2023; 12:50 PM CEST	[digital health] index	1.040.000.000 vs. 60 (1st page)	LM	Excluded	Stock fund
136	Ordinary Rebalance | Solactive Telemedicine & Digital Health Index | Effective Date 15th May 2023	https://www.solactive.com/ordinary-rebalance-solactive-telemedicine-digital-health-index-effective-date-15th-may-2023//	Australia	English	26/10/2023; 12:50 PM CEST	[digital health] index	1.040.000.000 vs. 60 (1st page)	LM	Excluded	Glossary or registry
137	Pharmaceutical Digital Health Innovation Index – Global Digital Health 2021 Thematic Report	https://www.galengrowth.com/product/pharmaceutical-digital-health-innovation-index-global-digital-health-2021-thematic-report/	Australia	English	26/10/2023; 12:50 PM CEST	[digital health] index	1.040.000.000 vs. 60 (1st page)	LM	Excluded	Glossary or registry
138	Samsung Medical Center tops global health systems in HIMSS Digital Health Indicator	https://www.healthcareitnews.com/news/asia/samsung-medical-center-tops-global-health-systems-himss-digital-health-indicator	Australia	English	26/10/2023; 12:50 PM CEST	[digital health] index	1.040.000.000 vs. 60 (1st page)	LM	Excluded	No concrete indicators given
139	Solactive Telemedicine & Digital Health Index – ETF Tracker	https://etfdb.com/index/solactive-telemedicine-digital-health-index/	Australia	English	26/10/2023; 12:50 PM CEST	[digital health] index	1.040.000.000 vs. 60 (1st page)	LM	Excluded	Stock fund
140	Telemedicine & Digital Health ETF	https://www.globalxetfs.com/funds/edoc/	Australia	English	26/10/2023; 12:50 PM CEST	[digital health] index	1.040.000.000 vs. 60 (1st page)	LM	Excluded	Stock fund
141	WHO Global strategy on digital health 2020-2025	https://www.google.de/url?sa=t&rct=j&q=&esrc=s&source=web&cd=&cad=rja&uact=8&ved=2ahUKEwjazMifxJOCAxV5zQIHHaH1Ac04ChAWegQIBRAB&url=https%3A%2F%2Fwww.who.int%2Fdocs%2Fdefault-source%2Fdocuments%2Fgs4dhdaa2a9f352b0445bafbc79ca799dce4d.pdf&usg=AOvVaw2f3QnjV9DJnxlDOrbOl2M1&opi=89978449	Australia	English	26/10/2023; 12:50 PM CEST	[digital health] index	1.040.000.000 vs. 60 (1st page)	LM	Excluded	No concrete indicators given
142	Core health indicators in the WHO European Region 2023. Special focus: European Programme of Work measurement framework	https://www.who.int/europe/publications/i/item/WHO-EURO-2023-8228-48000-71087	Australia	English	26/10/2023; 12:50 PM CEST	[digital health] index	1.040.000.000 vs. 60 (1st page)	LM	Excluded	Wrong topic/target group
143	Support tool to strengthen health information systems: guidance for health information system assessment and strategy development	https://www.who.int/europe/publications/i/item/9789289055741	Australia	English	26/10/2023; 12:50 PM CEST	[digital health] index	1.040.000.000 vs. 60 (1st page)	LM	Included
144	The European Health Report 2021. Taking stock of the health-related Sustainable Development Goals in the COVID-19 era with a focus on leaving no one behind	https://www.who.int/europe/publications/i/item/9789289057547	Australia	English	26/10/2023; 12:50 PM CEST	[digital health] index	1.040.000.000 vs. 60 (1st page)	LM	Excluded	Wrong topic/target group
145	Africa's digital divide and the promise of e-learning	https://www.researchgate.net/publication/342165040_Africa's_digital_divide_and_the_promise_of_e-learning	Australia	English	26/10/2023; 4:41 PM CEST	[digital literacy] index	65.900.000 vs. 60 (1st page)	LM	Excluded	No concrete indicators given
146	Bridging the digital divide: measuring digital literacy	https://www.proquest.com/openview/e7f75a1c79eaa679061a7959082b0769/1?pq-origsite=gscholar&cbl=237764	Australia	English	26/10/2023; 4:41 PM CEST	[digital literacy] index	65.900.000 vs. 60 (1st page)	LM	Excluded	No concrete indicators given
147	Bridging the digital divide: measuring digital literacy. (G20-Insights Policy Brief, March)	https://repository.hsrc.ac.za/handle/20.500.11910/10840	Australia	English	26/10/2023; 4:41 PM CEST	[digital literacy] index	65.900.000 vs. 60 (1st page)	LM	Excluded	No concrete indicators given
148	Digital Literacy Index (regional scores)	https://www.instagram.com/p/CwQCnJtsuWd/?img_index=1	Australia	English	26/10/2023; 4:41 PM CEST	[digital literacy] index	65.900.000 vs. 60 (1st page)	LM	Excluded	No concrete indicators given
149	Indonesia’s Digital Literacy Index Increases	https://opengovasia.com/indonesias-digital-literacy-index-increases/	Australia	English	26/10/2023; 4:41 PM CEST	[digital literacy] index	65.900.000 vs. 60 (1st page)	LM	Excluded	No concrete indicators given
150	Proposal for a digital literacy index: results of the methodological formulation	https://www.academia.edu/12017863/Proposal_for_a_digital_literacy_index_results_of_the_methodological_formulation	Australia	English	26/10/2023; 4:41 PM CEST	[digital literacy] index	65.900.000 vs. 60 (1st page)	LM	Excluded	No concrete indicators given
151	Smartphone ownership, digital literacy, and the mediating role of social connectedness and loneliness in improving the wellbeing of community-dwelling older adults of low socio-economic status in Singapore	https://www.ncbi.nlm.nih.gov/pmc/articles/PMC10468072/	Australia	English	26/10/2023; 4:41 PM CEST	[digital literacy] index	65.900.000 vs. 60 (1st page)	LM	Excluded	No concrete indicators given
152	The Web Digital Literacy Index Through Bloom's Digital Taxonomy	https://www.youtube.com/watch?v=yIfBrqAGshI	Australia	English	26/10/2023; 4:41 PM CEST	[digital literacy] index	65.900.000 vs. 60 (1st page)	LM	Excluded	No concrete indicators given
153	Determination of student’s digital literacy index on achievement motivation and learning achievement at Universitas Pendidikan Ganesha (Undiksha), Bali	https://www.google.de/url?sa=t&rct=j&q=&esrc=s&source=web&cd=&cad=rja&uact=8&ved=2ahUKEwijoduo-ZOCAxXq7LsIHSQZAEc4FBAWegQIDxAB&url=https%3A%2F%2Fdigitalcommons.unl.edu%2Fcgi%2Fviewcontent.cgi%3Farticle%3D14371%26context%3Dlibphilprac&usg=AOvVaw0iBTYq4V1v4I_ZTWOc0gak&opi=89978449	Australia	English	26/10/2023; 4:41 PM CEST	[digital literacy] index	65.900.000 vs. 60 (1st page)	LM	Included
154	Digital Inclusion in Western Australia A Blueprint for a digitally-inclusive state	https://www.google.de/url?sa=t&rct=j&q=&esrc=s&source=web&cd=&cad=rja&uact=8&ved=2ahUKEwiOw4mk-ZOCAxXX7rsIHSqyCrU4ChAWegQICBAB&url=https%3A%2F%2Fwww.wa.gov.au%2Fsystem%2Ffiles%2F2020-11%2FA.%2520Draft%2520Digital%2520Inclusion%2520in%2520WA%2520Blueprint.pdf&usg=AOvVaw2wnSVScOk2TYnyVFAqPjtl&opi=89978449	Australia	English	26/10/2023; 4:41 PM CEST	[digital literacy] index	65.900.000 vs. 60 (1st page)	LM	Included
155	G20 Toolkit for Measuring Digital Skills and Digital Literacy	https://www.google.de/url?sa=t&rct=j&q=&esrc=s&source=web&cd=&cad=rja&uact=8&ved=2ahUKEwiOw4mk-ZOCAxXX7rsIHSqyCrU4ChAWegQIBhAB&url=http%3A%2F%2Fweb.kominfo.go.id%2Fsites%2Fdefault%2Ffiles%2FG20%2520Toolkit%2520for%2520Measuring%2520Digital%2520Skills%2520and%2520Digital%2520Literacy.pdf&usg=AOvVaw0fRjTD4T6W22wXd-PlZfsE&opi=89978449	Australia	English	26/10/2023; 4:41 PM CEST	[digital literacy] index	65.900.000 vs. 60 (1st page)	LM	Included
156	Towards Digital Equality: Assessing Youths’ Digital Literacy Capabilities	https://ieeexplore.ieee.org/document/9534938	Australia	English	26/10/2023; 4:41 PM CEST	[digital literacy] index	65.900.000 vs. 60 (1st page)	LM	Excluded	No free access
157	A-Z Index	https://www.dhs.wisconsin.gov/data/topics/a	Australia	English	01/11/2023; 3:40 PM CET	[electronic health] index	3.020.000.000 vs. 60 (1st page)	LM	Excluded	Glossary or registry
158	A-Z Index	https://www.ihs.gov/EHR/	Australia	English	01/11/2023; 3:40 PM CET	[electronic health] index	3.020.000.000 vs. 60 (1st page)	LM	Excluded	Glossary or registry
159	Comparing self-reported morbidity with electronic health records, England: 2021	https://www.ons.gov.uk/peoplepopulationandcommunity/healthandsocialcare/conditionsanddiseases/articles/comparingselfreportedmorbiditywithelectronichealthrecordsengland/2021	Australia	English	01/11/2023; 3:40 PM CET	[electronic health] index	3.020.000.000 vs. 60 (1st page)	LM	Excluded	No concrete indicators given
160	Developing and Assessing the Validity of Claims-based Indicators of Frailty & Functional Disabilities in Electronic Health Records	https://www.ahrq.gov/learning-health-systems/frailty-ehr.html	Australia	English	01/11/2023; 3:40 PM CET	[electronic health] index	3.020.000.000 vs. 60 (1st page)	LM	Excluded	Wrong topic/target group
161	Development and validation of an electronic frailty index using routine primary care electronic health record data	https://academic.oup.com/ageing/article/45/3/353/1739750?login=false	Australia	English	01/11/2023; 3:40 PM CET	[electronic health] index	3.020.000.000 vs. 60 (1st page)	LM	Excluded	Wrong topic/target group
162	Digital Health Strategic Vision for Queensland 2026	https://www.google.com/url?sa=t&rct=j&q=&esrc=s&source=web&cd=&cad=rja&uact=8&ved=2ahUKEwiAzM7Ig6OCAxUHtaQKHTYbBfc4FBAWegQIBxAB&url=https%3A%2F%2Fwww.health.qld.gov.au%2F__data%2Fassets%2Fpdf_file%2F0016%2F645010%2Fdigital-health-strat-vision.pdf&usg=AOvVaw2Z1NGybvBKg1U2sz6hnUeH&opi=89978449	Australia	English	01/11/2023; 3:40 PM CET	[electronic health] index	3.020.000.000 vs. 60 (1st page)	LM	Excluded	No concrete indicators given
163	Digital Health Strategy 2019–2029 (Australia)	https://www.google.com/url?sa=t&rct=j&q=&esrc=s&source=web&cd=&cad=rja&uact=8&ved=2ahUKEwihqJPkg6OCAxXHt6QKHUkqA344KBAWegQIJRAB&url=https%3A%2F%2Fwww.health.act.gov.au%2Fsites%2Fdefault%2Ffiles%2F2019-05%2FDigital%2520Health%2520Strategy%25202019-2029.pdf&usg=AOvVaw3ZdvxNCLeTyVuQVTEshJMH&opi=89978449	Australia	English	01/11/2023; 3:40 PM CET	[electronic health] index	3.020.000.000 vs. 60 (1st page)	LM	Excluded	No concrete indicators given
164	Electronic Health Record Breaches as Social Indicators	https://link.springer.com/article/10.1007/s11205-018-1837-z & https://sci-hub.se/10.1007/s11205-018-1837-z	Australia	English	01/11/2023; 3:40 PM CET	[electronic health] index	3.020.000.000 vs. 60 (1st page)	LM	Excluded	No concrete indicators given
165	Electronic health records in Brazil: Prospects and technological challenges	https://www.frontiersin.org/articles/10.3389/fpubh.2022.963841/full	Australia	English	01/11/2023; 3:40 PM CET	[electronic health] index	3.020.000.000 vs. 60 (1st page)	LM	Excluded	No concrete indicators given
166	Identification of Master Patient Index Record Challenges from Healthcare Professionals’ Perspectives	https://academic.oup.com/eurpub/article/30/Supplement_5/ckaa166.032/5913689	Australia	English	01/11/2023; 3:40 PM CET	[electronic health] index	3.020.000.000 vs. 60 (1st page)	LM	Excluded	Wrong topic/target group
167	Independent review of New Zealand’s Electronic Health Records Strategy	https://www.google.com/url?sa=t&rct=j&q=&esrc=s&source=web&cd=&cad=rja&uact=8&ved=2ahUKEwihqJPkg6OCAxXHt6QKHUkqA344KBAWegQICBAB&url=https%3A%2F%2Fwww.health.govt.nz%2Fsystem%2Ffiles%2Fdocuments%2Fpublications%2Findependent-review-new-zealand-electronic-health-records-strategy-oct15.docx&usg=AOvVaw0x9r9VtAYWod6msuvIra7O&opi=89978449	Australia	English	01/11/2023; 3:40 PM CET	[electronic health] index	3.020.000.000 vs. 60 (1st page)	LM	Excluded	No concrete indicators given
168	Obtaining Data From Electronic Health Records	https://www.ncbi.nlm.nih.gov/books/NBK551878/	Australia	English	01/11/2023; 3:40 PM CET	[electronic health] index	3.020.000.000 vs. 60 (1st page)	LM	Excluded	Wrong topic/target group
169	Safe, seamless and secure: evolving health and care to meet the needs of modern Australia. Australia’s National Digital Health Strategy	https://www.google.com/url?sa=t&rct=j&q=&esrc=s&source=web&cd=&cad=rja&uact=8&ved=2ahUKEwiAzM7Ig6OCAxUHtaQKHTYbBfc4FBAWegQIAxAB&url=https%3A%2F%2Fwww.digitalhealth.gov.au%2Fsites%2Fdefault%2Ffiles%2F2020-11%2FAustralia%2527s%2520National%2520Digital%2520Health%2520Strategy%2520-%2520Safe%252C%2520seamless%2520and%2520secure.pdf&usg=AOvVaw3E4JCmqh8ghqorEVOPABKG&opi=89978449	Australia	English	01/11/2023; 3:40 PM CET	[electronic health] index	3.020.000.000 vs. 60 (1st page)	LM	Excluded	No concrete indicators given
170	The Best Use of the Charlson Comorbidity Index With Electronic Health Care Database to Predict Mortality	https://www.jstor.org/stable/26418120	Australia	English	01/11/2023; 3:40 PM CET	[electronic health] index	3.020.000.000 vs. 60 (1st page)	LM	Excluded	Wrong topic/target group
171	The Community Health Index (CHI) Number. Key to linking each person’s distinct health records in Scotland	https://www.nhsresearchscotland.org.uk/research-in-scotland/data/sub-page-4	Australia	English	01/11/2023; 3:40 PM CET	[electronic health] index	3.020.000.000 vs. 60 (1st page)	LM	Excluded	Wrong topic/target group
172	Validation of an electronic frailty index with electronic health records: eFRAGICAP index	https://bmcgeriatr.biomedcentral.com/articles/10.1186/s12877-022-03090-8	Australia	English	01/11/2023; 3:40 PM CET	[electronic health] index	3.020.000.000 vs. 60 (1st page)	LM	Excluded	Wrong topic/target group
173	Development of standard indicators to assess use of electronic health record systems implemented in low-and medium-income countries	https://www.ncbi.nlm.nih.gov/pmc/articles/PMC7799790/	Australia	English	01/11/2023; 3:40 PM CET	[electronic health] index	3.020.000.000 vs. 60 (1st page)	LM	Included
174	Digital health transformation in Saudi Arabia: A cross-sectional analysis using Healthcare Information and Management Systems Society’ digital health indicators	https://journals.sagepub.com/doi/full/10.1177/20552076221117742	Australia	English	01/11/2023; 3:40 PM CET	[electronic health] index	3.020.000.000 vs. 60 (1st page)	LM	Included
175	COMPARATIVE REPORT ON HEALTH LITERACY IN EIGHT EU MEMBER STATES (SECOND EXTENDED AND REVISED VERSION)	https://www.google.com/url?sa=t&rct=j&q=&esrc=s&source=web&cd=&cad=rja&uact=8&ved=2ahUKEwi9nenh3KKCAxU5hv0HHYWnAZA4ChAWegQIBxAB&url=https%3A%2F%2Fwww.hsph.harvard.edu%2Fwp-content%2Fuploads%2Fsites%2F135%2F2015%2F09%2Fneu_rev_hls-eu_report_2015_05_13_lit.pdf&usg=AOvVaw341awBqwcfZWD6b_a57bZs&opi=89978449	Australia	English	01/11/2023; 12:48 PM CET	[mobile health] index	83.100.000 vs. 60 (1st page)	LM	Included
176	Development and Validation of the Consumer Health Activation Index	https://www.ncbi.nlm.nih.gov/pmc/articles/PMC6329370/	Australia	English	01/11/2023; 12:48 PM CET	[mobile health] index	83.100.000 vs. 60 (1st page)	LM	Excluded	Wrong topic/target group
177	A mobile health intervention promoting healthy gestational weight gain for women entering pregnancy at a high body mass index: the txt4two pilot randomised controlled trial	https://obgyn.onlinelibrary.wiley.com/doi/abs/10.1111/1471-0528.14552	Australia	English	01/11/2023; 12:48 PM CET	[mobile health] index	675.000.000 vs. 60 (1st page)	LM	Excluded	Wrong topic/target group
178	A-Z Index	https://www.clemson.edu/cbshs/clemson-rural-health/index.html	Australia	English	01/11/2023; 12:48 PM CET	[mobile health] index	675.000.000 vs. 60 (1st page)	LM	Excluded	Glossary or registry
179	Accessibility/Remoteness Index of Australia (ARIA+)​	https://able.adelaide.edu.au/housing-research/data-gateway/aria#example-calculation	Australia	English	01/11/2023; 12:48 PM CET	[mobile health] index	675.000.000 vs. 60 (1st page)	LM	Excluded	Wrong topic/target group
180	Assessing the Dynamics of the Mental Health Apple and Android App Marketplaces	https://link.springer.com/article/10.1007/s41347-023-00300-x	Australia	English	01/11/2023; 12:48 PM CET	[mobile health] index	675.000.000 vs. 60 (1st page)	LM	Excluded	Glossary or registry
181	Assessment of Health Literacy Level in Akcadag, Malatya, Turkey	https://www.firattipdergisi.com/text.php3?id=1187	Australia	English	01/11/2023; 12:48 PM CET	[mobile health] index	83.100.000 vs. 60 (1st page)	LM	Excluded	No concrete indicators given
182	Assessment of Mental Health Services Available Through Smartphone Apps	https://jamanetwork.com/journals/jamanetworkopen/fullarticle/2799953	Australia	English	01/11/2023; 12:48 PM CET	[mobile health] index	675.000.000 vs. 60 (1st page)	LM	Excluded	Wrong topic/target group
183	Assessment of Mobile Health Apps Using Built-In Smartphone Sensors for Diagnosis and Treatment: Systematic Survey of Apps Listed in International Curated Health App Libraries	https://mhealth.jmir.org/2020/2/e16741/	Australia	English	01/11/2023; 12:48 PM CET	[mobile health] index	675.000.000 vs. 60 (1st page)	LM	Excluded	Wrong topic/target group
184	Associations between maternal health literacy, neonatal health and breastfeeding outcomes in the early postpartum period	http://www.europeanjournalofmidwifery.eu/Associations-between-maternal-health-literacy-neonatal-health-and-breastfeeding-outcomes,170161,0,2.html	Australia	English	01/11/2023; 12:48 PM CET	[mobile health] index	83.100.000 vs. 60 (1st page)	LM	Excluded	Wrong topic/target group
185	Bibliometric analysis of worldwide scientific literature in mobile - health: 2006–2016	https://bmcmedinformdecismak.biomedcentral.com/articles/10.1186/s12911-017-0476-7	Australia	English	01/11/2023; 12:48 PM CET	[mobile health] index	675.000.000 vs. 60 (1st page)	LM	Excluded	Wrong topic/target group
186	CDC Clear Communication Index Score Sheet	https://www.cdc.gov/ccindex/pdf/full-index-score-sheet.pdf	Australia	English	01/11/2023; 12:48 PM CET	[mobile health] index	83.100.000 vs. 60 (1st page)	LM	Excluded	Wrong topic/target group
187	Comparing Health Literacy Level in Turkey before and after the COVID-19 Pandemic	https://www.primescholars.com/articles/comparing-health-literacy-level-in-turkey-before-and-after-the-covid19-pandemic-117938.html	Australia	English	01/11/2023; 12:48 PM CET	[mobile health] index	83.100.000 vs. 60 (1st page)	LM	Excluded	No concrete indicators given
188	Cost-effectiveness of a mobile health-supported lifestyle intervention for pregnant women with an elevated body mass index	https://www.nature.com/articles/s41366-020-0531-9	Australia	English	01/11/2023; 12:48 PM CET	[mobile health] index	675.000.000 vs. 60 (1st page)	LM	Excluded	Wrong topic/target group
189	Critical appraisal of health literacy indices revealed variable underlying constructs, narrow content and psychometric weaknesses	https://www.google.com/url?sa=t&rct=j&q=&esrc=s&source=web&cd=&cad=rja&uact=8&ved=2ahUKEwiZiP_W3KKCAxVz_rsIHaZWDDAQFnoECCQQAQ&url=https%3A%2F%2Fwww.fmhs.auckland.ac.nz%2Fassets%2Ffmhs%2Ffaculty%2Fhealth-literacy%2FCritical%2520appraisal%2520of%2520HL%2520indices.pdf&usg=AOvVaw0Nw3g0uStO2WZz7ja5TARl&opi=89978449	Australia	English	01/11/2023; 12:48 PM CET	[mobile health] index	83.100.000 vs. 60 (1st page)	LM	Excluded	No concrete indicators given
190	Death Literacy Index	https://www.thegroundswellproject.com/death-literacy-index	Australia	English	01/11/2023; 12:48 PM CET	[mobile health] index	83.100.000 vs. 60 (1st page)	LM	Excluded	Wrong topic/target group
191	Deliver engaging experiences with Shen.AI	https://mxlabs.ai/mobile-health/	Australia	English	01/11/2023; 12:48 PM CET	[mobile health] index	675.000.000 vs. 60 (1st page)	LM	Excluded	Wrong topic/target group
192	Development and Effectiveness of a Mobile Health Intervention in Improving Health Literacy and Self-management of Patients With Multimorbidity and Heart Failure: Protocol for a Randomized Controlled Trial	https://www.researchprotocols.org/2022/4/e35945	Australia	English	01/11/2023; 12:48 PM CET	[mobile health] index	675.000.000 vs. 60 (1st page)	LM	Excluded	Wrong topic/target group
193	Development and implementation of a national mobile health application: A case study from Brunei	https://jogh.org/2022/jogh-12-03083	Australia	English	01/11/2023; 12:48 PM CET	[mobile health] index	675.000.000 vs. 60 (1st page)	LM	Excluded	Wrong topic/target group
194	Development and Validation of an Inflammatory Bowel Diseases Monitoring Index for Use With Mobile Health Technologies	https://pubmed.ncbi.nlm.nih.gov/26598228/	Australia	English	01/11/2023; 12:48 PM CET	[mobile health] index	675.000.000 vs. 60 (1st page)	LM	Excluded	Wrong topic/target group
195	Effect of Educational Program Based on Health Literacy Index on Self-Care Ability Among Older Adults: A Randomized Clinical Trial	https://www.google.com/url?sa=t&rct=j&q=&esrc=s&source=web&cd=&cad=rja&uact=8&ved=2ahUKEwjVtdSX3aKCAxXphv0HHWKADr84MhAWegQIBhAB&url=https%3A%2F%2Fpdfs.semanticscholar.org%2Fb6e6%2F5d89f442cb4a02bfdeed25d7b7a68b03e454.pdf&usg=AOvVaw1DtNnCw2mVvaqcbflEw23T&opi=89978449	Australia	English	01/11/2023; 12:48 PM CET	[mobile health] index	83.100.000 vs. 60 (1st page)	LM	Excluded	No concrete indicators given
196	Effects of Walking Promotion Using Smart Mobile Activity Meter on Changes in Metabolic Health	https://paahjournal.com/articles/10.5334/paah.241	Australia	English	01/11/2023; 12:48 PM CET	[mobile health] index	675.000.000 vs. 60 (1st page)	LM	Excluded	Wrong topic/target group
197	Evaluating Health Literacy Environments in Australian Health Services	https://journal.achsm.org.au/index.php/achsm/article/view/7	Australia	English	01/11/2023; 12:48 PM CET	[mobile health] index	83.100.000 vs. 60 (1st page)	LM	Excluded	Glossary or registry
198	EVALUATION OF HEALTH LITERACY LEVEL AND RELATED FACTORS IN OLDER ADULT PATIENTS	https://www.google.com/url?sa=t&rct=j&q=&esrc=s&source=web&cd=&cad=rja&uact=8&ved=2ahUKEwjVtdSX3aKCAxXphv0HHWKADr84MhAWegQIBRAB&url=https%3A%2F%2Favesis.uludag.edu.tr%2Fyayin%2F7a5c349b-ad7e-470e-87c3-2694633e5ac5%2Fevaluation-of-health-literacy-level-and-related-factors-in-older-adult-patients%2Fdocument.pdf&usg=AOvVaw2rSHR1SgEU88Rj9g3B0qgp&opi=89978449	Australia	English	01/11/2023; 12:48 PM CET	[mobile health] index	83.100.000 vs. 60 (1st page)	LM	Excluded	No concrete indicators given
199	Evaluation of Mental Health Mobile Applications	https://www.google.com/url?sa=t&rct=j&q=&esrc=s&source=web&cd=&cad=rja&uact=8&ved=2ahUKEwiTod2q5aKCAxVDOewKHcDOAiE4MhAWegQICBAB&url=https%3A%2F%2Feffectivehealthcare.ahrq.gov%2Fsites%2Fdefault%2Ffiles%2Fproduct%2Fpdf%2Fmental-health-mobile-apps-tech-brief.pdf&usg=AOvVaw1xNiVORvM0pu8ZWJxsMNnv&opi=89978449	Australia	English	01/11/2023; 12:48 PM CET	[mobile health] index	675.000.000 vs. 60 (1st page)	LM	Excluded	Glossary or registry
200	Exploring how informed mental health app selection may impact user engagement and satisfaction	https://journals.plos.org/digitalhealth/article?id=10.1371/journal.pdig.0000219	Australia	English	01/11/2023; 12:48 PM CET	[mobile health] index	675.000.000 vs. 60 (1st page)	LM	Excluded	Glossary or registry
201	Fresno County Mobile Health	https://www.fresnocountyca.gov/Departments/Public-Health/About-Us/Fresno-County-Mobile-Health	Australia	English	01/11/2023; 12:48 PM CET	[mobile health] index	675.000.000 vs. 60 (1st page)	LM	Excluded	Wrong topic/target group
202	From Health Literacy to Self-Care: Contributions of the Specialist Nurse in Rehabilitation Nursing	https://www.mdpi.com/1660-4601/19/13/7767	Australia	English	01/11/2023; 12:48 PM CET	[mobile health] index	83.100.000 vs. 60 (1st page)	LM	Excluded	No concrete indicators given
203	GLOBAL SELF-CARE FEDERATION. SELF-CARE LITERACY	https://www.google.com/url?sa=t&rct=j&q=&esrc=s&source=web&cd=&cad=rja&uact=8&ved=2ahUKEwi9nenh3KKCAxU5hv0HHYWnAZA4ChAWegQICRAB&url=https%3A%2F%2Fwww.wsmi.org%2Fsites%2Fdefault%2Ffiles%2Fmedia%2Fdocuments%2F2022-04%2FGSCF%2520WP%2520Self-Care%2520Literacy%2520120422.pdf&usg=AOvVaw2BNYRGOOSzMJP4xxGy-fcV&opi=89978449	Australia	English	01/11/2023; 12:48 PM CET	[mobile health] index	83.100.000 vs. 60 (1st page)	LM	Excluded	No concrete indicators given
204	Health literacy among older adults in Switzerland: cross-sectional evidence from a nationally representative population-based observational study	https://smw.ch/index.php/smw/article/view/3182	Australia	English	01/11/2023; 12:48 PM CET	[mobile health] index	83.100.000 vs. 60 (1st page)	LM	Excluded	No concrete indicators given
205	Health literacy and associated factors among undergraduates: A university-based cross-sectional study in Nepal	https://journals.plos.org/globalpublichealth/article?id=10.1371/journal.pgph.0000016	Australia	English	01/11/2023; 12:48 PM CET	[mobile health] index	83.100.000 vs. 60 (1st page)	LM	Excluded	No concrete indicators given
206	Health literacy and disparities in COVID-19–related knowledge, attitudes, beliefs and behaviours in Australia	https://www.phrp.com.au/issues/december-2020-volume-30-issue-4/health-literacy-and-disparities-in-covid-19-related-knowledge-attitudes-beliefs-and-behaviours-in-australia/	Australia	English	01/11/2023; 12:48 PM CET	[mobile health] index	83.100.000 vs. 60 (1st page)	LM	Excluded	No concrete indicators given
207	Health Literacy and Migrant Communities in Primary Health Care	https://www.frontiersin.org/articles/10.3389/fpubh.2021.798222/full	Australia	English	01/11/2023; 12:48 PM CET	[mobile health] index	83.100.000 vs. 60 (1st page)	LM	Excluded	No concrete indicators given
208	Health literacy in Europe: comparative results of the European health literacy survey (HLS-EU)	https://academic.oup.com/eurpub/article/25/6/1053/2467145	Australia	English	01/11/2023; 12:48 PM CET	[mobile health] index	83.100.000 vs. 60 (1st page)	LM	Excluded	No concrete indicators given
209	Health Literacy in The Emergency Department: A Cross-sectional Descriptive Study	https://www.google.com/url?sa=t&rct=j&q=&esrc=s&source=web&cd=&cad=rja&uact=8&ved=2ahUKEwiv78WI3aKCAxWIgf0HHU8eCsY4KBAWegQIBhAB&url=https%3A%2F%2Fcms.eajem.com%2FUploads%2FArticle_38701%2FEAJEM-19-94-En.pdf&usg=AOvVaw3fnQUj33rvYjiLf5oMj4Jd&opi=89978449	Australia	English	01/11/2023; 12:48 PM CET	[mobile health] index	83.100.000 vs. 60 (1st page)	LM	Excluded	No concrete indicators given
210	HEALTH LITERACY IN THE UNITED STATES. Enhancing Assessments and Reducing Disparities	https://www.google.com/url?sa=t&rct=j&q=&esrc=s&source=web&cd=&cad=rja&uact=8&ved=2ahUKEwjVtdSX3aKCAxXphv0HHWKADr84MhAWegQIBxAB&url=https%3A%2F%2Fmilkeninstitute.org%2Fsites%2Fdefault%2Ffiles%2F2022-05%2FHealth_Literacy_United_States_Final_Report.pdf&usg=AOvVaw3LeFIVoosI0NGlHiuSrnxk&opi=89978449	Australia	English	01/11/2023; 12:48 PM CET	[mobile health] index	83.100.000 vs. 60 (1st page)	LM	Excluded	No concrete indicators given
211	Health literacy index in relation to drug information received from pharmacists	https://www.proquest.com/openview/e141be6ccb5c0a17c8b6db53b84bac16/1?pq-origsite=gscholar&cbl=2040557	Australia	English	01/11/2023; 12:48 PM CET	[mobile health] index	83.100.000 vs. 60 (1st page)	LM	Excluded	No concrete indicators given
212	Indicators on Healthcare Equity	https://www.bag.admin.ch/bag/en/home/strategie-und-politik/nationale-gesundheitsstrategien/gesundheitliche-chancengleichheit/chancengleichheit-in-der-gesundheitsversorgung/chancengerechtigkeit-messen.html#accordion1698839741787	Australia	English	01/11/2023; 12:48 PM CET	[mobile health] index	83.100.000 vs. 60 (1st page)	LM	Excluded	Wrong topic/target group
213	Journal indexing and metrics	https://journals.sagepub.com/home/dhj	Australia	English	01/11/2023; 12:48 PM CET	[mobile health] index	675.000.000 vs. 60 (1st page)	LM	Excluded	Glossary or registry
214	Measurement of health literacy	https://www.ceh.org.au/resource-hub/measurement-of-health-literacy/	Australia	English	01/11/2023; 12:48 PM CET	[mobile health] index	83.100.000 vs. 60 (1st page)	LM	Excluded	No concrete indicators given
215	Measuring health literacy in Asia: Validation of the HLS-EU-Q47 survey tool in six Asian countries	https://www.sciencedirect.com/science/article/pii/S0917504016300776	Australia	English	01/11/2023; 12:48 PM CET	[mobile health] index	83.100.000 vs. 60 (1st page)	LM	Excluded	No concrete indicators given
216	Measuring Health Literacy in Romania: Validation of the HLS-EU-Q16 Survey Questionnaire	https://www.ssph-journal.org/articles/10.3389/ijph.2022.1604272/full	Australia	English	01/11/2023; 12:48 PM CET	[mobile health] index	83.100.000 vs. 60 (1st page)	LM	Excluded	No concrete indicators given
217	Mental Health Apps: How to Use Apps As Treatment Adjuncts	https://pro.psycom.net/clinician-lifestyle-practice/mental-health-apps-how-to-use-in-treatment	Australia	English	01/11/2023; 12:48 PM CET	[mobile health] index	675.000.000 vs. 60 (1st page)	LM	Excluded	No concrete indicators given
218	mHealth Solutions for Mental Health Screening and Diagnosis: A Review of App User Perspectives Using Sentiment and Thematic Analysis	https://www.frontiersin.org/articles/10.3389/fpsyt.2022.857304/full	Australia	English	01/11/2023; 12:48 PM CET	[mobile health] index	675.000.000 vs. 60 (1st page)	LM	Excluded	Glossary or registry
219	Mobile App Rating Scale: A New Tool for Assessing the Quality of Health Mobile Apps	https://mhealth.jmir.org/2015/1/e27/	Australia	English	01/11/2023; 12:48 PM CET	[mobile health] index	675.000.000 vs. 60 (1st page)	LM	Excluded	Wrong topic/target group
220	Mobile Health App Interactive Tool	https://www.ftc.gov/business-guidance/resources/mobile-health-apps-interactive-tool	Australia	English	01/11/2023; 12:48 PM CET	[mobile health] index	675.000.000 vs. 60 (1st page)	LM	Excluded	Glossary or registry
221	More information about creating a supportive health literacy environment	https://www.health.tas.gov.au/professionals/health-literacy/health-literacy-workplace-toolkit/improving-health-literacy-environment/more-information-about-creating-supportive-health-literacy-environment	Australia	English	01/11/2023; 12:48 PM CET	[mobile health] index	83.100.000 vs. 60 (1st page)	LM	Excluded	Glossary or registry
222	Open Ukrainian Citation Index	https://oamjms.eu/index.php/mjms/article/view/5914	Australia	English	01/11/2023; 12:48 PM CET	[mobile health] index	675.000.000 vs. 60 (1st page)	LM	Excluded	Glossary or registry
223	Opportunities and Challenges of Mobile Health Tools to Promote Health Behaviors	https://www.ahajournals.org/doi/10.1161/CIRCULATIONAHA.122.059715	Australia	English	01/11/2023; 12:48 PM CET	[mobile health] index	675.000.000 vs. 60 (1st page)	LM	Excluded	Wrong topic/target group
224	Patient-Reported Outcome Measures for Use in Clinical Trials and Clinical Practice in Inflammatory Bowel Diseases: A Systematic Review	https://www.sciencedirect.com/science/article/abs/pii/S1542356517312442	Australia	English	01/11/2023; 12:48 PM CET	[mobile health] index	675.000.000 vs. 60 (1st page)	LM	Excluded	Wrong topic/target group
225	Survey of Health Literacy Among Japanese Outpatients with Mental Illness	https://www.dovepress.com/survey-of-health-literacy-among-japanese-outpatients-with-mental-illne-peer-reviewed-fulltext-article-NDT	Australia	English	01/11/2023; 12:48 PM CET	[mobile health] index	83.100.000 vs. 60 (1st page)	LM	Excluded	No concrete indicators given
226	The Relationship Between Health Literacy Level and Media Used as a Source of Health-Related Information	https://www.google.com/url?sa=t&rct=j&q=&esrc=s&source=web&cd=&cad=rja&uact=8&ved=2ahUKEwjVtdSX3aKCAxXphv0HHWKADr84MhAWegQIDhAB&url=https%3A%2F%2Fwww.helemeu.org%2Fwp-content%2Fuploads%2F2023%2F01%2Fhlrp-health-literacy-research-and-practice.pdf&usg=AOvVaw1xikYNQnnNQcVYfwl85014&opi=89978449	Australia	English	01/11/2023; 12:48 PM CET	[mobile health] index	83.100.000 vs. 60 (1st page)	LM	Excluded	No concrete indicators given
227	Health literacy around the world: policy approaches to wellbeing through knowledge and empowerment	https://www.google.com/url?sa=t&rct=j&q=&esrc=s&source=web&cd=&cad=rja&uact=8&ved=2ahUKEwi9nenh3KKCAxU5hv0HHYWnAZA4ChAWegQIAxAB&url=https%3A%2F%2Fimpact.economist.com%2Fperspectives%2Fsites%2Fdefault%2Ffiles%2Flon_-_es_-_health_literacy_paper_v8_0.pdf&usg=AOvVaw3M1eljE5bCxPuCuFcHNOD8&opi=89978449	Australia	English	01/11/2023; 12:48 PM CET	[mobile health] index	83.100.000 vs. 60 (1st page)	LM	Included
228	The Effect of Mobile Health and Social Inequalities on Human Development and Health Outcomes: mHealth for Health Equity	https://www.google.com/url?sa=t&rct=j&q=&esrc=s&source=web&cd=&cad=rja&uact=8&ved=2ahUKEwiTod2q5aKCAxVDOewKHcDOAiE4MhAWegQIAxAB&url=https%3A%2F%2Fscholarspace.manoa.hawaii.edu%2Fbitstream%2F10125%2F59831%2F1%2F0391.pdf&usg=AOvVaw2HgWMt95rDI6Gbw7i9KjaE&opi=89978449	Australia	English	01/11/2023; 12:48 PM CET	[mobile health] index	675.000.000 vs. 60 (1st page)	LM	Included
229	County Health Rankings Model	https://www.countyhealthrankings.org/explore-health-rankings/county-health-rankings-model	Australia	English	26/10/2023; 2:39 PM CEST	[public health] index	2.100.000.000 vs. 60 (1st page)	LM	Included
230	Alabama Public Health - A-Z Index	https://www.alabamapublichealth.gov/about/az-index.html	Australia	English	26/10/2023; 2:39 PM CEST	[public health] index	2.100.000.000 vs. 60 (1st page)	LM	Excluded	Glossary or registry
231	AMR local indicators - produced by the UKHSA	https://fingertips.phe.org.uk/profile/amr-local-indicators	Australia	English	26/10/2023; 2:39 PM CEST	[public health] index	2.100.000.000 vs. 60 (1st page)	LM	Excluded	Wrong topic/target group
232	Axios/Ipsos American Health Index	https://www.ipsos.com/en-us/axios-ipsos-american-health-index	Australia	English	26/10/2023; 2:39 PM CEST	[public health] index	2.100.000.000 vs. 60 (1st page)	LM	Excluded	No concrete indicators given
233	Community health indicators	https://kingcounty.gov/en/legacy/depts/health/data/community-health-indicators	Australia	English	26/10/2023; 2:39 PM CEST	[public health] index	2.100.000.000 vs. 60 (1st page)	LM	Excluded	Wrong topic/target group
234	COVID-19: Stringency Index	https://ourworldindata.org/covid-stringency-index	Australia	English	26/10/2023; 2:39 PM CEST	[public health] index	2.100.000.000 vs. 60 (1st page)	LM	Excluded	Wrong topic/target group
235	Einen Index für soziale Gerechtigkeit erstellen, um das Gesundheitswesen zu verbessern (ger)	https://learn.arcgis.com/de/projects/create-a-social-equity-index-to-improve-public-health/	Australia	English	26/10/2023; 2:39 PM CEST	[public health] index	2.100.000.000 vs. 60 (1st page)	LM	Excluded	No concrete indicators given
236	HealthStats NSW	https://www.healthstats.nsw.gov.au/#/topics	Australia	English	26/10/2023; 2:39 PM CEST	[public health] index	2.100.000.000 vs. 60 (1st page)	LM	Excluded	Wrong topic/target group
237	Journal of Public Health Policy	http://www.palgrave.com/gp/journal/41271	Australia	English	26/10/2023; 2:39 PM CEST	[public health] index	2.100.000.000 vs. 60 (1st page)	LM	Excluded	Glossary or registry
238	ME-BYO index	https://www.frontiersin.org/articles/10.3389/fpubh.2023.1142281/full	Australia	English	26/10/2023; 2:39 PM CEST	[public health] index	2.100.000.000 vs. 60 (1st page)	LM	Excluded	Wrong topic/target group
239	Mental Health Index	https://help.healthycities.org/hc/en-us/articles/14127403126039-What-are-the-indicators-that-contribute-to-the-Mental-Health-Index-	Australia	English	26/10/2023; 2:39 PM CEST	[public health] index	2.100.000.000 vs. 60 (1st page)	LM	Excluded	Wrong topic/target group
240	Montana DPHHS - A-Z Index	https://dphhs.mt.gov/publichealth/index	Australia	English	26/10/2023; 2:39 PM CEST	[public health] index	2.100.000.000 vs. 60 (1st page)	LM	Excluded	Glossary or registry
241	National Death Index	https://www.cdc.gov/nchs/ndi/index.htm	Australia	English	26/10/2023; 2:39 PM CEST	[public health] index	2.100.000.000 vs. 60 (1st page)	LM	Excluded	Wrong topic/target group
242	Office of Health Indicators for Planning	https://dph.georgia.gov/epidemiology/office-health-indicators-planning-ohip	Australia	English	26/10/2023; 2:39 PM CEST	[public health] index	2.100.000.000 vs. 60 (1st page)	LM	Excluded	No concrete indicators given
243	public health development index	https://pubmed.ncbi.nlm.nih.gov/30220248/	Australia	English	26/10/2023; 2:39 PM CEST	[public health] index	2.100.000.000 vs. 60 (1st page)	LM	Excluded	Wrong topic/target group
244	Public Health Index	https://clark.wa.gov/public-health/public-health-index	Australia	English	26/10/2023; 2:39 PM CEST	[public health] index	2.100.000.000 vs. 60 (1st page)	LM	Excluded	Glossary or registry
245	Sexual and Reproductive Health Profiles	https://fingertips.phe.org.uk/profile/sexualhealth	Australia	English	26/10/2023; 2:39 PM CEST	[public health] index	2.100.000.000 vs. 60 (1st page)	LM	Excluded	Wrong topic/target group
246	Social Health Atlases of Australia	https://phidu.torrens.edu.au/social-health-atlases/indicators-and-notes-on-the-data/social-health-atlases-of-australia-contents#population-projections	Australia	English	26/10/2023; 2:39 PM CEST	[public health] index	2.100.000.000 vs. 60 (1st page)	LM	Excluded	Wrong topic/target group
247	TB Strategy Monitoring Indicators	https://fingertips.phe.org.uk/profile/tb-monitoring	Australia	English	26/10/2023; 2:39 PM CEST	[public health] index	2.100.000.000 vs. 60 (1st page)	LM	Excluded	Wrong topic/target group
248	The global guardian of public health	https://www.un.org/en/global-issues/health	Australia	English	26/10/2023; 2:39 PM CEST	[public health] index	2.100.000.000 vs. 60 (1st page)	LM	Excluded	Glossary or registry
249	The public health system in Korea	https://www.oecd-ilibrary.org/sites/6e005d47-en/index.html?itemId=/content/component/6e005d47-en	Australia	English	26/10/2023; 2:39 PM CEST	[public health] index	2.100.000.000 vs. 60 (1st page)	LM	Excluded	Wrong topic/target group
250	UTAH Public Health Indicator Based Information System	https://www.healthysouthernnevada.org/relatedcontent/index/more?filter=topics%255B0%255D%3D5%26keywords%3DIndicator%2BSoftware%26sourceModule%3DResourceLibrary%26id%3D140175872053202337%26showlogin%3D0%26backUrl%3D%252Fresourcelibrary%252Findex%252Fview%253Fid%253D140175872053202337%26backUrlTitle%3DResource%2BLibrary%26title%3DIndicators%26contentTypeId%3D%26currentModule%3DIndicators	Australia	English	26/10/2023; 2:39 PM CEST	[public health] index	2.100.000.000 vs. 60 (1st page)	LM	Excluded	Wrong topic/target group
251	World Population Review	https://worldpopulationreview.com/country-rankings/healthiest-countries	Australia	English	26/10/2023; 2:39 PM CEST	[public health] index	2.100.000.000 vs. 60 (1st page)	LM	Excluded	No concrete indicators given
252	Measuring performance on the Healthcare Access and Quality Index for 195 countries and territories and selected subnational locations: a systematic analysis from the Global Burden of Disease Study 2016	https://www.healthdata.org/research-analysis/library/measuring-performance-healthcare-access-and-quality-index-195-countries	Australia	English	01/11/2023; 3:15 PM CET	connectivity index	474.000.000 vs. 60 (1st page)	LM	Excluded	No concrete indicators given
253	A Computationally Efficient Connectivity Index for Weighted Directed Graphs With Application to Underwater Sensor Networks	https://ieeexplore.ieee.org/document/9775106	Australia	English	02/11/2023; 3:15 PM CET	connectivity index	166.000.000 vs. 60 (1st page)	LM	Excluded	Wrong topic/target group
254	A Connectivity Index for Discrete Fracture Networks	https://link.springer.com/article/10.1007/s11004-006-9029-9	Australia	English	02/11/2023; 3:15 PM CET	connectivity index	166.000.000 vs. 60 (1st page)	LM	Excluded	Wrong topic/target group
255	Connectivity index	https://www.tandfonline.com/doi/abs/10.1080/1062936X.2015.1076890 & https://sci-hub.se/10.1080/1062936X.2015.1076890	Australia	English	02/11/2023; 3:15 PM CET	connectivity index	166.000.000 vs. 60 (1st page)	LM	Excluded	Wrong topic/target group
256	Connectivity index (Victoria, Canada)	https://www.vtpi.org/tdm/tdm116.htm	Australia	English	02/11/2023; 3:15 PM CET	connectivity index	166.000.000 vs. 60 (1st page)	LM	Excluded	Wrong topic/target group
257	Eccentric connectivity index	https://arxiv.org/abs/1103.2515	Australia	English	02/11/2023; 3:15 PM CET	connectivity index	166.000.000 vs. 60 (1st page)	LM	Excluded	Code or formula
258	Hydrogeomorphology Tools / Connectivity-Index-ArcGIS-toolbox	https://github.com/HydrogeomorphologyTools/Connectivity-Index-ArcGIS-toolbox	Australia	English	02/11/2023; 3:15 PM CET	connectivity index	166.000.000 vs. 60 (1st page)	LM	Excluded	Code or formula
259	Liner shipping connectivity index	https://databank.worldbank.org/metadataglossary/world-development-indicators/series/IS.SHP.GCNW.XQ	Australia	English	02/11/2023; 3:15 PM CET	connectivity index	166.000.000 vs. 60 (1st page)	LM	Excluded	Wrong topic/target group
260	New South Wales Connectivity Index	https://www.digital.nsw.gov.au/policy/nsw-connectivity-strategy/programs-and-initiatives	Australia	English	02/11/2023; 3:15 PM CET	connectivity index	166.000.000 vs. 60 (1st page)	LM	Excluded	No concrete indicators given
261	Place Connectivity Index	http://gis.cas.sc.edu/gibd/place-connectivity-index/	Australia	English	02/11/2023; 3:15 PM CET	connectivity index	166.000.000 vs. 60 (1st page)	LM	Excluded	Wrong topic/target group
262	Comparable Indicators at Country Level	https://naohealthobservatory.ca/comparable-indicators-at-country-level/	Australia	English	1/11/2023; 3:15 PM CET	connectivity index	474.000.000 vs. 60 (1st page)	LM	Excluded	Wrong topic/target group
263	Comparable Indicators for Northern Canada	https://naohealthobservatory.ca/comparable-indicators-for-northern-canada/	Australia	English	1/11/2023; 3:15 PM CET	connectivity index	474.000.000 vs. 60 (1st page)	LM	Included
264	GSK tops Access to Medicine Index (ATMI) for eighth consecutive time	https://www.gsk.com/en-gb/media/press-releases/gsk-tops-access-to-medicine-index-atmi-for-eighth-consecutive-time/	Australia	English	1/11/2023; 3:15 PM CET	connectivity index	474.000.000 vs. 60 (1st page)	LM	Excluded	No concrete indicators given
265	Oxford researchers' index shows international healthcare systems becoming more universal	https://www.ox.ac.uk/news/2022-03-18-oxford-researchers-index-shows-international-healthcare-systems-becoming-more	Australia	English	1/11/2023; 3:15 PM CET	connectivity index	474.000.000 vs. 60 (1st page)	LM	Excluded	No concrete indicators given
266	Well-Being Index	https://www.mywellbeingindex.org/	Australia	English	1/11/2023; 3:15 PM CET	connectivity index	474.000.000 vs. 60 (1st page)	LM	Excluded	Wrong topic/target group
267	Healthcare Access and Quality Index based on mortality from causes amenable to personal health care in 195 countries and territories, 1990–2015: a novel analysis from the Global Burden of Disease Study 2015	https://www.thelancet.com/journals/lancet/article/PIIS0140-6736(17)30818-8/fulltext	Australia	English	1/11/2023; 3:15 PM CET	connectivity index	474.000.000 vs. 60 (1st page)	LM	Excluded	Wrong topic/target group
268	State-Level Social Vulnerability Index and Healthcare Access: The Behavioral Risk Factor Surveillance System Survey	https://www.ajpmonline.org/article/S0749-3797(22)00160-X/fulltext	Australia	English	1/11/2023; 3:15 PM CET	connectivity index	474.000.000 vs. 60 (1st page)	LM	Excluded	No concrete indicators given
269	Subnational Jurisdiction Indicators	https://naohealthobservatory.ca/subnational-jurisdiction-indicators/	Australia	English	1/11/2023; 3:15 PM CET	connectivity index	474.000.000 vs. 60 (1st page)	LM	Included
270	The Legatum Centre for National Prosperity. Home of the Legatum Prosperity Index	https://www.prosperity.com/	Australia	English	1/11/2023; 3:15 PM CET	connectivity index	474.000.000 vs. 60 (1st page)	LM	Included
271	CYBERSECURITY INDICES AND CYBERCRIME ANNUAL LOSS AND ECONOMIC IMPACTS	https://www.proquest.com/docview/2426140034?fromopenview=true&pq-origsite=gscholar	Australia	English	13/11/2023; 5:47 PM CET	cybersecurity index	272,000,000 vs 60 (1st page)	LM	Excluded	No concrete indicators given
272	Cybersecurity Indices: Review and Classification	https://www.google.com/url?sa=t&rct=j&q=&esrc=s&source=web&cd=&cad=rja&uact=8&ved=2ahUKEwiAzp3hw8GCAxVmgf0HHQttAjM4KBAWegQIDhAB&url=https%3A%2F%2Fceur-ws.org%2FVol-3187%2Fpaper11.pdf&usg=AOvVaw2JgWSwjh1On-gnpkZ3rVYb&opi=89978449	Australia	English	13/11/2023; 5:47 PM CET	cybersecurity index	272,000,000 vs 60 (1st page)	LM	Excluded	No concrete indicators given
273	Foxberry Tematica Research Cybersecurity & Data Privacy USD PR Index	https://www.foxberry.com/indices/thematics/cybersecurity_data_privacy_pr	Australia	English	13/11/2023; 5:47 PM CET	cybersecurity index	272,000,000 vs 60 (1st page)	LM	Excluded	Stock fund
274	Global Cybersecurity ETF	https://www.betashares.com.au/fund/global-cybersecurity-etf/	Australia	English	13/11/2023; 5:47 PM CET	cybersecurity index	272,000,000 vs 60 (1st page)	LM	Excluded	Stock fund
275	JB Tracker Computer Emergency Response Teamificate on the JB Next Generation Cybersecurity	https://derivatives.juliusbaer.com/en/products/details?Isin=CH0591004822&ReturnUrl=%2Fen%2Fhome	Australia	English	13/11/2023; 5:47 PM CET	cybersecurity index	272,000,000 vs 60 (1st page)	LM	Excluded	Stock fund
276	Nasdaq CEA Cybersecurity Index	https://etfdb.com/index/nasdaq-cea-cybersecurity-index/	Australia	English	13/11/2023; 5:47 PM CET	cybersecurity index	272,000,000 vs 60 (1st page)	LM	Excluded	Stock fund
277	Nasdaq CTA Cybersecurity Index	https://indexes.nasdaqomx.com/index/overview/nqcybr	Australia	English	13/11/2023; 5:47 PM CET	cybersecurity index	272,000,000 vs 60 (1st page)	LM	Excluded	Stock fund
278	National Cyber Security Index	https://ncsi.ega.ee/indicators/	Australia	English	13/11/2023; 5:47 PM CET	cybersecurity index	272,000,000 vs 60 (1st page)	LM	Excluded	Wrong topic/target group
279	What is National Cybersecurity Index	https://www.igi-global.com/dictionary/evaluating-cybersecurity-strategies-in-africa/105906	Australia	English	13/11/2023; 5:47 PM CET	cybersecurity index	272,000,000 vs 60 (1st page)	LM	Excluded	No concrete indicators given
280	Accenture Digital Index	https://www.accenture.com/ie-en/insights/about/the-digital-index	Australia	English	22/10/2023; 4:07 PM CEST	digital index	2.940.000.000 vs. 60 (1st page)	LM	Included
281	ASEAN Digital Integration Index	https://asean.org/book/asean-digital-integration-index-report-2021/	Australia	English	22/10/2023; 4:07 PM CEST	digital index	2.940.000.000 vs. 60 (1st page)	LM	Included
282	Digital Adoption Index (DAI)	https://www.worldbank.org/en/publication/wdr2016/Digital-Adoption-Index	Australia	English	22/10/2023; 4:07 PM CEST	digital index	2.940.000.000 vs. 60 (1st page)	LM	Included
283	Digital Divide Index	https://storymaps.arcgis.com/stories/8ad45c48ba5c43d8ad36240ff0ea0dc7	Australia	English	22/10/2023; 4:07 PM CEST	digital index	2.940.000.000 vs. 60 (1st page)	LM	Included
284	E-Government Development Index	https://publicadministration.un.org/egovkb/Portals/egovkb/Documents/un/2020-Survey/2020%20UN%20E-Government%20Survey%20(Full%20Report).pdf	Australia	English	22/10/2023; 4:07 PM CEST	digital index	2.940.000.000 vs. 60 (1st page)	LM	Included
285	60 Countries’ Digital Competitiveness, Indexed	https://hbr.org/2017/07/60-countries-digital-competitiveness-indexed	Australia	English	22/10/2023; 4:07 PM CEST	digital index	2.940.000.000 vs. 60 (1st page)	LM	Excluded	No concrete indicators given
286	Adobe Digital Price Index	https://business.adobe.com/resources/digital-price-index.html	Australia	English	22/10/2023; 4:07 PM CEST	digital index	2.940.000.000 vs. 60 (1st page)	LM	Excluded	Wrong topic/target group
287	Airline Digital Index	https://tnmt.com/reports/the-airline-digital-index/	Australia	English	22/10/2023; 4:07 PM CEST	digital index	2.940.000.000 vs. 60 (1st page)	LM	Excluded	Wrong topic/target group
288	Asia Pacific Digital Sustainability Index	https://www.tcs.com/who-we-are/worldwide/anz/digital-sustainability-index-2022	Australia	English	22/10/2023; 4:07 PM CEST	digital index	2.940.000.000 vs. 60 (1st page)	LM	Excluded	No concrete indicators given
289	Government AI Readiness Index	https://www.oxfordinsights.com/government-ai-readiness-index2021	Australia	English	22/10/2023; 4:07 PM CEST	digital index	2.940.000.000 vs. 60 (1st page)	LM	Included
290	Digital Advantage Index	https://www.kearney.com/service/digital/article/-/insights/the-digital-advantage-index	Australia	English	22/10/2023; 4:07 PM CEST	digital index	2.940.000.000 vs. 60 (1st page)	LM	Excluded	No concrete indicators given
291	Digital Assets Indexes	https://www.marketvector.com/indexes/digital-assets	Australia	English	22/10/2023; 4:07 PM CEST	digital index	2.940.000.000 vs. 60 (1st page)	LM	Excluded	Stock fund
292	Digital Book Index	http://www.digitalbookindex.org/	Australia	English	22/10/2023; 4:07 PM CEST	digital index	2.940.000.000 vs. 60 (1st page)	LM	Excluded	Glossary or registry
293	Digital Disruption Index	https://www2.deloitte.com/tr/en/pages/consulting/digital-disruption-index.html	Australia	English	22/10/2023; 4:07 PM CEST	digital index	2.940.000.000 vs. 60 (1st page)	LM	Excluded	No concrete indicators given
294	Digital Exclusion Risk Index	https://www.goodthingsfoundation.org/what-we-do/news/a-new-tool-in-your-toolbox-the-digital-exclusion-risk-index/	Australia	English	22/10/2023; 4:07 PM CEST	digital index	2.940.000.000 vs. 60 (1st page)	LM	Excluded	No concrete indicators given
295	Digital Index of North American Archaeology	http://ux.opencontext.org/archaeology-site-data/	Australia	English	22/10/2023; 4:07 PM CEST	digital index	2.940.000.000 vs. 60 (1st page)	LM	Excluded	Glossary or registry
296	Digital Intelligence Index	https://digitalintelligence.fletcher.tufts.edu/trajectory	Australia	English	22/10/2023; 4:07 PM CEST	digital index	2.940.000.000 vs. 60 (1st page)	LM	Excluded	No concrete indicators given
297	Digital Youth Index	https://digitalyouthindex.uk/	Australia	English	22/10/2023; 4:07 PM CEST	digital index	2.940.000.000 vs. 60 (1st page)	LM	Excluded	No concrete indicators given
298	FTSE Digital Asset Indices	https://www.lseg.com/en/ftse-russell/indices/digital-asset#t-methodology	Australia	English	22/10/2023; 4:07 PM CEST	digital index	2.940.000.000 vs. 60 (1st page)	LM	Excluded	No concrete indicators given
299	Gartner Digital IQ Index	https://www.gartner.com/en/marketing/research/digital-iq	Australia	English	22/10/2023; 4:07 PM CEST	digital index	2.940.000.000 vs. 60 (1st page)	LM	Excluded	Wrong topic/target group
300	IMD World Digital Competitiveness (WDC) ranking	https://www.imd.org/centers/wcc/world-competitiveness-center/rankings/world-digital-competitiveness-ranking/	Australia	English	22/10/2023; 4:07 PM CEST	digital index	2.940.000.000 vs. 60 (1st page)	LM	Excluded	No concrete indicators given
301	Indiana Archives Digital Index Records	https://www.in.gov/iara/services-for-public/search-archives-holdings/indiana-archives-digital-index-records/	Australia	English	22/10/2023; 4:07 PM CEST	digital index	2.940.000.000 vs. 60 (1st page)	LM	Excluded	Glossary or registry
302	MSCI ACWI IMI Digital Economy Index	https://www.google.com/url?sa=t&rct=j&q=&esrc=s&source=web&cd=&cad=rja&uact=8&ved=2ahUKEwiomePE6YmCAxXV_rsIHc2rAtM4KBAWegQIBhAB&url=https%3A%2F%2Fwww.msci.com%2Fdocuments%2F10199%2Fbc644640-feab-75c3-ee33-ebf0a241e778&usg=AOvVaw1po6aHnQ9_ChSTLoTxQanw&opi=89978449	Australia	English	22/10/2023; 4:07 PM CEST	digital index	2.940.000.000 vs. 60 (1st page)	LM	Excluded	Stock fund
303	S&P Cryptocurrency Broad Digital Market Index	https://www.spglobal.com/spdji/en/indices/digital-assets/sp-cryptocurrency-broad-digital-market-index/#overview	Australia	English	22/10/2023; 4:07 PM CEST	digital index	2.940.000.000 vs. 60 (1st page)	LM	Excluded	Stock fund
304	The Digital Index	https://digitalindex.consumersinternational.org/	Australia	English	22/10/2023; 4:07 PM CEST	digital index	2.940.000.000 vs. 60 (1st page)	LM	Excluded	Glossary or registry
305	The Digital Life Index	https://thedigitallifeindex.publicissapient.com/archive	Australia	English	22/10/2023; 4:07 PM CEST	digital index	2.940.000.000 vs. 60 (1st page)	LM	Excluded	Code or formula
306	The Digital Skills Gap Index	https://dsgi.wiley.com/download-white-paper/	Australia	English	22/10/2023; 4:07 PM CEST	digital index	2.940.000.000 vs. 60 (1st page)	LM	Excluded	No concrete indicators given
307	The DIMEV: An Open-Access, Digital Edition of the Index of Middle English Verse	https://www.dimev.net/	Australia	English	22/10/2023; 4:07 PM CEST	digital index	2.940.000.000 vs. 60 (1st page)	LM	Excluded	Glossary or registry
308	Vanguard Digital Index	https://insights.vanguard.com.au/VolatilityIndexChart/ui/advisor.html	Australia	English	22/10/2023; 4:07 PM CEST	digital index	2.940.000.000 vs. 60 (1st page)	LM	Excluded	Stock fund
309	Local Digital Capital Index	https://www.techuk.org/shaping-policy/nations-and-regions/local-digital-capital-index-2022.html	Australia	English	22/10/2023; 4:07 PM CEST	digital index	2.940.000.000 vs. 60 (1st page)	LM	Included
310	SDG Indicators	https://digitalaccessindex-sdg.gesi.org/data-tool/index.php	Australia	English	22/10/2023; 4:07 PM CEST	digital index	2.940.000.000 vs. 60 (1st page)	LM	Included
311	The Gender Digital Divide Index	https://gddindex.com/	Australia	English	22/10/2023; 4:07 PM CEST	digital index	2.940.000.000 vs. 60 (1st page)	LM	Included
312	UK Consumer Digital Index	https://www.lloydsbank.com/banking-with-us/whats-happening/consumer-digital-index.html	Australia	English	22/10/2023; 4:07 PM CEST	digital index	2.940.000.000 vs. 60 (1st page)	LM	Included
313	Census Bureau Index of Economic Activity	https://www.census.gov/economic-indicators/	Australia	English	01/11/2023; 3:49 PM CET	government index	1.990.000.000 vs. 60 (1st page)	LM	Excluded	Wrong topic/target group
314	Consumer Price Index (State)	https://www.qgso.qld.gov.au/statistics/theme/economy/prices-indexes/consumer-price-index-state	Australia	English	01/11/2023; 3:49 PM CET	government index	1.990.000.000 vs. 60 (1st page)	LM	Excluded	Wrong topic/target group
315	Consumer Price Index, Australia	https://www.abs.gov.au/statistics/economy/price-indexes-and-inflation/consumer-price-index-australia/latest-release	Australia	English	01/11/2023; 3:49 PM CET	government index	1.990.000.000 vs. 60 (1st page)	LM	Excluded	Wrong topic/target group
316	Davidson's Australian Local Government CEO Index 2023	https://www.davidsonwp.com/australian-local-government-ceo-index-2023	Australia	English	01/11/2023; 3:49 PM CET	government index	1.990.000.000 vs. 60 (1st page)	LM	Excluded	Wrong topic/target group
317	Index numbers	https://www.labourbureau.gov.in/	Australia	English	01/11/2023; 3:49 PM CET	government index	1.990.000.000 vs. 60 (1st page)	LM	Excluded	No concrete indicators given
318	Index to SA legislation	https://www.legislation.sa.gov.au/lists-and-index-to-sa-legislation/understanding-legislation	Australia	English	01/11/2023; 3:49 PM CET	government index	1.990.000.000 vs. 60 (1st page)	LM	Excluded	Glossary or registry
319	Indexes of Business Conditions	https://www.esri.cao.go.jp/en/stat/di/di-e.html	Australia	English	01/11/2023; 3:49 PM CET	government index	1.990.000.000 vs. 60 (1st page)	LM	Excluded	Wrong topic/target group
320	Indicator Lending Rates – F5	https://www.rba.gov.au/statistics/tables/	Australia	English	01/11/2023; 3:49 PM CET	government index	1.990.000.000 vs. 60 (1st page)	LM	Excluded	Wrong topic/target group
321	Inflation and price indices	https://www.ons.gov.uk/economy/inflationandpriceindices#methodology	Australia	English	01/11/2023; 3:49 PM CET	government index	1.990.000.000 vs. 60 (1st page)	LM	Excluded	Wrong topic/target group
322	Local Government Price Index	https://www.adelaide.edu.au/saces/economic-and-social-indicators/local-government-price-index#expenditure-weights	Australia	English	01/11/2023; 3:49 PM CET	government index	1.990.000.000 vs. 60 (1st page)	LM	Excluded	Wrong topic/target group
323	OXFORD COVID-19 Government Response Stringency index	https://data.humdata.org/dataset/oxford-covid-19-government-response-tracker?	Australia	English	01/11/2023; 3:49 PM CET	government index	1.990.000.000 vs. 60 (1st page)	LM	Excluded	Wrong topic/target group
324	Principal Federal Economic Indicators	https://www.bea.gov/	Australia	English	01/11/2023; 3:49 PM CET	government index	1.990.000.000 vs. 60 (1st page)	LM	Excluded	Wrong topic/target group
325	Program: Index of biodiversity surveys for assessments	https://www.wa.gov.au/service/environment/environmental-impact-assessment/program-index-of-biodiversity-surveys-assessments	Australia	English	01/11/2023; 3:49 PM CET	government index	1.990.000.000 vs. 60 (1st page)	LM	Excluded	Wrong topic/target group
326	S&P/ASX Australian Government Bond Index	https://www.spglobal.com/spdji/en/indices/fixed-income/sp-asx-australian-government-bond-index/#overview	Australia	English	01/11/2023; 3:49 PM CET	government index	1.990.000.000 vs. 60 (1st page)	LM	Excluded	Stock fund
327	Search the indexes	https://www.qld.gov.au/recreation/arts/heritage/archives/starting/search-the-records/search-the-records	Australia	English	01/11/2023; 3:49 PM CET	government index	1.990.000.000 vs. 60 (1st page)	LM	Excluded	Glossary or registry
328	Wholesale Price Index (WPI) Data (2011-12=100)	https://eaindustry.nic.in/	Australia	English	01/11/2023; 3:49 PM CET	government index	1.990.000.000 vs. 60 (1st page)	LM	Excluded	Wrong topic/target group
329	Why Worry About Corruption?	https://www.imf.org/EXTERNAL/PUBS/FT/ISSUES6/INDEX.HTM	Australia	English	01/11/2023; 3:49 PM CET	government index	1.990.000.000 vs. 60 (1st page)	LM	Excluded	Wrong topic/target group
330	Australia - Health Indicators	https://data.humdata.org/dataset/who-data-for-australia?	Australia	English	26/10/2023; 2:05 PM CEST	health index	3.620.000.000 vs. 60 (1st page)	LM	Included
331	Australia's health performance framework	https://www.aihw.gov.au/reports-data/australias-health-performance/australias-health-performance-framework	Australia	English	26/10/2023; 2:05 PM CEST	health index	3.620.000.000 vs. 60 (1st page)	LM	Excluded	Wrong topic/target group
332	Health Index (India)	http://social.niti.gov.in/hlt-ranking	Australia	English	26/10/2023; 2:05 PM CEST	health index	3.620.000.000 vs. 60 (1st page)	LM	Included
333	Leading Health Indicators	https://health.gov/healthypeople/objectives-and-data/leading-health-indicators	Australia	English	26/10/2023; 2:05 PM CEST	health index	3.620.000.000 vs. 60 (1st page)	LM	Excluded	Wrong topic/target group
334	OECD Better Life Index	https://stats.oecd.org/Index.aspx?DataSetCode=BLI	Australia	English	26/10/2023; 2:05 PM CEST	health index	3.620.000.000 vs. 60 (1st page)	LM	Excluded	Wrong topic/target group
335	Air Quality Health Index	https://www.alberta.ca/about-the-air-quality-health-index	Australia	English	26/10/2023; 2:05 PM CEST	health index	3.620.000.000 vs. 60 (1st page)	LM	Excluded	Wrong topic/target group
336	Air Quality Index (AQI)	https://www.airnow.gov/aqi/aqi-basics/	Australia	English	26/10/2023; 2:05 PM CEST	health index	3.620.000.000 vs. 60 (1st page)	LM	Excluded	Wrong topic/target group
337	Australian Bureau of Statistics: Health	https://www.abs.gov.au/statistics/health	Australia	English	26/10/2023; 2:05 PM CEST	health index	3.620.000.000 vs. 60 (1st page)	LM	Excluded	Glossary or registry
338	Beckman Coulter Prostate Health Index	https://pubmed.ncbi.nlm.nih.gov/25463993/	Australia	English	26/10/2023; 2:05 PM CEST	health index	3.620.000.000 vs. 60 (1st page)	LM	Excluded	Wrong topic/target group
339	Cultural Health Index	https://www.google.de/url?sa=t&rct=j&q=&esrc=s&source=web&cd=&cad=rja&uact=8&ved=2ahUKEwjqpu3D1pOCAxXYhP0HHeXIDvg4HhAWegQIChAB&url=https%3A%2F%2Fenvironment.govt.nz%2Fassets%2FPublications%2FFiles%2Fcultural-health-index-for-streams-and-waterways-tech-report-apr06.pdf&usg=AOvVaw2k5DAAtqqCrW20oX4rVDmk&opi=89978449	Australia	English	26/10/2023; 2:05 PM CEST	health index	3.620.000.000 vs. 60 (1st page)	LM	Excluded	Wrong topic/target group
340	Developing a Watershed Health Index	https://www.epa.gov/hwp/developing-watershed-health-index-introduction	Australia	English	26/10/2023; 2:05 PM CEST	health index	3.620.000.000 vs. 60 (1st page)	LM	Excluded	Wrong topic/target group
341	Executive Health Index™	https://www.executivehealthsolutions.com.au/executive-health-index/	Australia	English	26/10/2023; 2:05 PM CEST	health index	3.620.000.000 vs. 60 (1st page)	LM	Excluded	Wrong topic/target group
342	Financial Health Indicator	https://www.mycouncil.wa.gov.au/Home/KeyFacts#AllGovFHI	Australia	English	26/10/2023; 2:05 PM CEST	health index	3.620.000.000 vs. 60 (1st page)	LM	Excluded	No concrete indicators given
343	Freshwater Health Index	https://www.freshwaterhealthindex.org/	Australia	English	26/10/2023; 2:05 PM CEST	health index	3.620.000.000 vs. 60 (1st page)	LM	Excluded	Wrong topic/target group
344	Health + Wellbeing Equality Index	https://www.prideinhealth.com.au/pride-in-health-wellbeing-index-and-benchmarking/hwei-results-publications/	Australia	English	26/10/2023; 2:05 PM CEST	health index	3.620.000.000 vs. 60 (1st page)	LM	Excluded	No concrete indicators given
345	Health and Safety Index (Aus)	https://healthandsafetyindex.com.au/	Australia	English	26/10/2023; 2:05 PM CEST	health index	3.620.000.000 vs. 60 (1st page)	LM	Excluded	Wrong topic/target group
346	HSE Global - Mental Health Index	https://www.eml.com.au/mutual-benefits/eml-offers/hse-global-mental-health-index-mhi/	Australia	English	26/10/2023; 2:05 PM CEST	health index	3.620.000.000 vs. 60 (1st page)	LM	Excluded	Wrong topic/target group
347	Improving Organizational Health Index	https://www.hitachicm.com/global/en/sustainability/social/labor/organizational-health/	Australia	English	26/10/2023; 2:05 PM CEST	health index	3.620.000.000 vs. 60 (1st page)	LM	Excluded	Wrong topic/target group
348	KPMG Retail Health Index	https://kpmg.com/au/en/home/insights/2023/09/retail-health-index.html	Australia	English	26/10/2023; 2:05 PM CEST	health index	3.620.000.000 vs. 60 (1st page)	LM	Excluded	Wrong topic/target group
349	Local Air Quality Health Index	https://weather.gc.ca/airquality/pages/index_e.html	Australia	English	26/10/2023; 2:05 PM CEST	health index	3.620.000.000 vs. 60 (1st page)	LM	Excluded	Wrong topic/target group
350	Ocean Health Index	https://oceanhealthindex.org/	Australia	English	26/10/2023; 2:05 PM CEST	health index	3.620.000.000 vs. 60 (1st page)	LM	Excluded	Wrong topic/target group
351	ONS Health Index for England	https://data.essex.gov.uk/dataset/24q18/health-index-dashboard	Australia	English	26/10/2023; 2:05 PM CEST	health index	3.620.000.000 vs. 60 (1st page)	LM	Included
352	Prostate Health Index phi	https://www.google.de/url?sa=t&rct=j&q=&esrc=s&source=web&cd=&cad=rja&uact=8&ved=2ahUKEwjqpu3D1pOCAxXYhP0HHeXIDvg4HhAWegQIDxAB&url=https%3A%2F%2Fwww.mps.com.au%2Fmedia%2FMultisite6467%2Fk045_prostate_health_index_18_7_2017.pdf&usg=AOvVaw3dnt8Ijd-o2TbjBN7ACj97&opi=89978449	Australia	English	26/10/2023; 2:05 PM CEST	health index	3.620.000.000 vs. 60 (1st page)	LM	Excluded	Wrong topic/target group
353	S&P/ASX 200 Health Care	https://www.spglobal.com/spdji/en/indices/equity/sp-asx-200-health-care/#overview	Australia	English	26/10/2023; 2:05 PM CEST	health index	3.620.000.000 vs. 60 (1st page)	LM	Excluded	Stock fund
354	School Health Index	https://www.cdc.gov/healthyschools/shi/index.htm	Australia	English	26/10/2023; 2:05 PM CEST	health index	3.620.000.000 vs. 60 (1st page)	LM	Excluded	Wrong topic/target group
355	Skift Travel Health Index	https://research.skift.com/recovery/	Australia	English	26/10/2023; 2:05 PM CEST	health index	3.620.000.000 vs. 60 (1st page)	LM	Excluded	Wrong topic/target group
356	What’s your body mass index (BMI)?	https://www.heartfoundation.org.au/bmi-calculator	Australia	English	26/10/2023; 2:05 PM CEST	health index	3.620.000.000 vs. 60 (1st page)	LM	Excluded	Wrong topic/target group
357	Information and Communication Technology (ICT) and Economic Growth Nexus: A Comparative Global Analysis	https://doaj.org/article/e042e8fbefb4401eb2950ca1190e48d8	Australia	English	26/10/2023; 4:11 PM CEST	ICT index	196.000.000 vs. 60 (1st page)	LM	Included
358	Business and ICT services; turnover index	https://www.cbs.nl/en-gb/figures/detail/83854ENG	Australia	English	26/10/2023; 4:11 PM CEST	ICT index	196.000.000 vs. 60 (1st page)	LM	Excluded	Wrong topic/target group
359	CEPEJ European Cyberjustice Network Seminar #2/2022 – Updating of the CEPEJ ICT Index and indicators for digitalisation of judiciaries	https://www.coe.int/en/web/cepej/-/cepej-european-cyberjustice-network-seminar-2-2022-updating-of-the-cepej-ict-index-and-indicators-for-digitalisation-of-judiciaries	Australia	English	26/10/2023; 4:11 PM CEST	ICT index	196.000.000 vs. 60 (1st page)	LM	Excluded	No concrete indicators given
360	Da Nang tops 2022 ICT index	https://en.vneconomy.vn/da-nang-tops-2022-ict-index.htm	Australia	English	26/10/2023; 4:11 PM CEST	ICT index	196.000.000 vs. 60 (1st page)	LM	Excluded	No concrete indicators given
361	Global Gender Gap Index	https://www.weforum.org/publications?page=1	Australia	English	26/10/2023; 4:11 PM CEST	ICT index	196.000.000 vs. 60 (1st page)	LM	Excluded	Wrong topic/target group
362	How does the ICT index affect bank profitability?	https://typeset.io/questions/how-does-the-ict-index-affect-bank-profitability-578w9bfwex	Australia	English	26/10/2023; 4:11 PM CEST	ICT index	196.000.000 vs. 60 (1st page)	LM	Excluded	No concrete indicators given
363	How the ICT Index in Fantasy works	https://www.premierleague.com/news/65567	Australia	English	26/10/2023; 4:11 PM CEST	ICT index	196.000.000 vs. 60 (1st page)	LM	Excluded	Wrong topic/target group
364	ICT and economic growth: Evidence from cross-country growth modeling	https://www.google.de/url?sa=t&rct=j&q=&esrc=s&source=web&cd=&cad=rja&uact=8&ved=2ahUKEwjMrqbR8pOCAxWycfEDHRvIBQo4HhAWegQIBRAB&url=https%3A%2F%2Fdl.acm.org%2Fdoi%2Fpdf%2F10.1145%2F3508072.3508204&usg=AOvVaw25QIhkV6v3K7oZSzi7Xiad&opi=89978449	Australia	English	26/10/2023; 4:11 PM CEST	ICT index	196.000.000 vs. 60 (1st page)	LM	Excluded	No concrete indicators given
365	ICT Index	https://twitter.com/ictindex?lang=de	Australia	English	26/10/2023; 4:11 PM CEST	ICT index	196.000.000 vs. 60 (1st page)	LM	Excluded	Company/social media account name
366	ICT index	https://github.com/newsqlguru/ict-index	Australia	English	26/10/2023; 4:11 PM CEST	ICT index	196.000.000 vs. 60 (1st page)	LM	Excluded	Code or formula
367	ICT Index Quadrants	https://infernosix.wordpress.com/2018/11/23/ict-index-quadrants/	Australia	English	26/10/2023; 4:11 PM CEST	ICT index	196.000.000 vs. 60 (1st page)	LM	Excluded	Wrong topic/target group
368	ICT Mentorship Core Content - Month 10 - Index Futures - Index Trade Setups	https://www.youtube.com/watch?v=yWBxZsbmK1U	Australia	English	26/10/2023; 4:11 PM CEST	ICT index	196.000.000 vs. 60 (1st page)	LM	Excluded	No concrete indicators given
369	ICT Monitoring	http://ict-ssa.assam.gov.in/ict/index.aspx	Australia	English	26/10/2023; 4:11 PM CEST	ICT index	196.000.000 vs. 60 (1st page)	LM	Excluded	Glossary or registry
370	ICT-Index-Wert für die Schweiz bis zum 3. Quartal 2023 (ger)	https://de.statista.com/statistik/daten/studie/611517/umfrage/ict-index-wert-fuer-die-schweiz/	Australia	English	26/10/2023; 4:11 PM CEST	ICT index	196.000.000 vs. 60 (1st page)	LM	Excluded	Stock fund
371	Index/indicator list	https://rpubs.com/tpashapa1/1094006	Australia	English	26/10/2023; 4:11 PM CEST	ICT index	196.000.000 vs. 60 (1st page)	LM	Excluded	No concrete indicators given
372	Information & Communication	https://www.tradingview.com/symbols/SET-ICT/	Australia	English	26/10/2023; 4:11 PM CEST	ICT index	196.000.000 vs. 60 (1st page)	LM	Excluded	Stock fund
373	Student Portal	https://student.ict.mahidol.ac.th/	Australia	English	26/10/2023; 4:11 PM CEST	ICT index	196.000.000 vs. 60 (1st page)	LM	Excluded	Glossary or registry
374	The UNCTAD B2C E-commerce Index 2020: Spotlight on Latin America and the Caribbean	https://unctad.org/publication/unctad-b2c-e-commerce-index-2020-spotlight-latin-america-and-caribbean	Australia	English	26/10/2023; 4:11 PM CEST	ICT index	196.000.000 vs. 60 (1st page)	LM	Excluded	Wrong topic/target group
375	ZSEE Information, Communication, Technology and Transport	https://ng.investing.com/indices/zse-ict	Australia	English	26/10/2023; 4:11 PM CEST	ICT index	196.000.000 vs. 60 (1st page)	LM	Excluded	Stock fund
376	UNCTAD STAT Data centre	https://unctadstat.unctad.org/datacentre/	Australia	English	26/10/2023; 4:11 PM CEST	ICT index	196.000.000 vs. 60 (1st page)	LM	Included
377	CICC KraneShares CSI China Internet Index ETF	https://www.bloomberg.com/quote/3186:HK#xj4y7vzkg	Australia	English	13/11/2023; 5:14 PM CET	internet index	5,180,000,000 vs. 60 (1st page)	LM	Excluded	Stock fund
378	CME internet index	https://www.ipe.com/cme-internet-index/13159.article	Australia	English	13/11/2023; 5:14 PM CET	internet index	5,180,000,000 vs. 60 (1st page)	LM	Excluded	Stock fund
379	Dow Jones International Internet Index	https://www.spglobal.com/spdji/en/indices/equity/dow-jones-international-internet-index/#overview	Australia	English	13/11/2023; 5:14 PM CET	internet index	5,180,000,000 vs. 60 (1st page)	LM	Excluded	Stock fund
380	First Trust Dow Jones Internet Index Fund	https://www.ftportfolios.com/retail/etf/ETFholdings.aspx?Ticker=FDN	Australia	English	13/11/2023; 5:14 PM CET	internet index	5,180,000,000 vs. 60 (1st page)	LM	Excluded	Stock fund
381	Hang Seng Internet & Information Technology Index	https://www.hsi.com.hk/eng/indexes/all-indexes/hsiii	Australia	English	13/11/2023; 5:14 PM CET	internet index	5,180,000,000 vs. 60 (1st page)	LM	Excluded	Stock fund
382	iEdge-FactSet Global Internet Index	https://www.sgx.com/indices/products/ifid	Australia	English	13/11/2023; 5:14 PM CET	internet index	5,180,000,000 vs. 60 (1st page)	LM	Excluded	Stock fund
383	Index for internet only	https://www.google.com/url?sa=t&rct=j&q=&esrc=s&source=web&cd=&cad=rja&uact=8&ved=2ahUKEwiy_r3DvMGCAxXzQvEDHQ73Abw4MhAWegQICBAB&url=https%3A%2F%2Fwww.aihw.gov.au%2Fgetmedia%2F03bb6a1d-5a17-4f81-bb0e-46310d382f83%2Fmhsa02-03-internet.pdf.aspx&usg=AOvVaw3Itpe312QQL0iTFrmsAIOW&opi=89978449	Australia	English	13/11/2023; 5:14 PM CET	internet index	5,180,000,000 vs. 60 (1st page)	LM	Excluded	Glossary or registry
384	Internet Access Index	https://www.anl.gov/dis/internet-access-index	Australia	English	13/11/2023; 5:14 PM CET	internet index	5,180,000,000 vs. 60 (1st page)	LM	Excluded	No concrete indicators given
385	Internet Freedom Scores	https://freedomhouse.org/countries/freedom-net/scores	Australia	English	13/11/2023; 5:14 PM CET	internet index	5,180,000,000 vs. 60 (1st page)	LM	Excluded	No concrete indicators given
386	Internet Indexing: Why it Matters and How Elsevier Helps	https://scitechconnect.elsevier.com/resources/author-connect/internet-indexing-elsevier/	Australia	English	13/11/2023; 5:14 PM CET	internet index	5,180,000,000 vs. 60 (1st page)	LM	Excluded	Wrong topic/target group
387	Internet Poverty Index	https://internetpoverty.io/#map_internet_index	Australia	English	13/11/2023; 5:14 PM CET	internet index	5,180,000,000 vs. 60 (1st page)	LM	Excluded	No concrete indicators given
388	Internet Sales Index	https://www.ons.gov.uk/businessindustryandtrade/retailindustry/datasets/internetsalesindexcategoriesandtheirpercentageweights/current	Australia	English	13/11/2023; 5:14 PM CET	internet index	5,180,000,000 vs. 60 (1st page)	LM	Excluded	Wrong topic/target group
389	Internet Vacancy Index	https://www.nationalskillscommission.gov.au/topics/internet-vacancy-index	Australia	English	13/11/2023; 5:14 PM CET	internet index	5,180,000,000 vs. 60 (1st page)	LM	Excluded	Wrong topic/target group
390	KraneShares CSI China Internet ETF	https://kraneshares.com/kweb/	Australia	English	13/11/2023; 5:14 PM CET	internet index	5,180,000,000 vs. 60 (1st page)	LM	Excluded	Stock fund
391	Librarians' Internet Index	https://www.researchgate.net/publication/349732381_Search_Tools/figures?lo=1	Australia	English	13/11/2023; 5:14 PM CET	internet index	5,180,000,000 vs. 60 (1st page)	LM	Excluded	Glossary or registry
392	MSCI ACWI IMI Next Generation Internet Innovation Index	https://www.google.com/url?sa=t&rct=j&q=&esrc=s&source=web&cd=&cad=rja&uact=8&ved=2ahUKEwiy_r3DvMGCAxXzQvEDHQ73Abw4MhAWegQIBRAB&url=https%3A%2F%2Fwww.msci.com%2Fdocuments%2F10199%2Fedfeb930-2a6e-528d-2319-d50fb748fb27&usg=AOvVaw24U4uMhrJk-km2nJIYII2W&opi=89978449	Australia	English	13/11/2023; 5:14 PM CET	internet index	5,180,000,000 vs. 60 (1st page)	LM	Excluded	Stock fund
393	Nasdaq CTA Internet Index QNET	https://indexes.nasdaqomx.com/Index/Overview/QNET	Australia	English	13/11/2023; 5:14 PM CET	internet index	5,180,000,000 vs. 60 (1st page)	LM	Excluded	Stock fund
394	S&P Internet Select Industry Index	https://www.spglobal.com/spdji/en/indices/equity/sp-internet-select-industry-index/#overview	Australia	English	13/11/2023; 5:14 PM CET	internet index	5,180,000,000 vs. 60 (1st page)	LM	Excluded	Stock fund
395	SITE INDEX - LONG	http://www.worldfuturefund.org/wff-internet-index.htm	Australia	English	13/11/2023; 5:14 PM CET	internet index	5,180,000,000 vs. 60 (1st page)	LM	Excluded	Glossary or registry
396	Solactive US Internet Index	https://www.solactive.com/?aktien-indizes/solactive-indizes/?lang=DE000SLA0FM7&index=DE000SLA16U8	Australia	English	13/11/2023; 5:14 PM CET	internet index	5,180,000,000 vs. 60 (1st page)	LM	Excluded	Stock fund
397	The Internet Index	https://theinternetindex.webflow.io/	Australia	English	13/11/2023; 5:14 PM CET	internet index	5,180,000,000 vs. 60 (1st page)	LM	Excluded	Glossary or registry
398	The Internet Index	https://treese.org/intindex/	Australia	English	13/11/2023; 5:14 PM CET	internet index	5,180,000,000 vs. 60 (1st page)	LM	Excluded	Glossary or registry
399	Web indexing	https://en.wikipedia.org/wiki/Web_indexing	Australia	English	13/11/2023; 5:14 PM CET	internet index	5,180,000,000 vs. 60 (1st page)	LM	Excluded	Wrong topic/target group
400	Individuals using the Internet	https://data.worldbank.org/indicator/IT.NET.USER.ZS	Australia	English	13/11/2023; 5:14 PM CET	internet index	5,180,000,000 vs. 60 (1st page)	LM	Included
401	Internet access	https://data.oecd.org/ict/internet-access.htm	Australia	English	13/11/2023; 5:14 PM CET	internet index	5,180,000,000 vs. 60 (1st page)	LM	Included
402	Internet Value index	https://surfshark.com/blog/global-internet-value-index-2022 & https://docs.google.com/spreadsheets/d/1IcHfgbuVjDzuwqBiOT55BlIrYJhsnJwZpGfWQz5yVMQ/edit#gid=282217622	Australia	English	13/11/2023; 5:14 PM CET	internet index	5,180,000,000 vs. 60 (1st page)	LM	Included
403	SUSTAINABLE DEVELOPMENT REPORT 2023Implementing the SDG Stimulus Includes the SDG Index and Dashboards	https://sdgtransformationcenter.org/reports/sustainable-development-report-2023	Australia	English	01/11/2023; 4:27 PM CET	network index	2.230.000.000 vs. 60 (1st page)	LM	Included
404	Access and Inclusion Index	https://and.org.au/resources/access-and-inclusion-index/	Australia	English	01/11/2023; 4:27 PM CET	network index	2.230.000.000 vs. 60 (1st page)	LM	Excluded	Wrong topic/target group
405	Clustering with Neural Network and Index	https://www.google.com/url?sa=t&rct=j&q=&esrc=s&source=web&cd=&cad=rja&uact=8&ved=2ahUKEwj8z6eUjqOCAxVncvEDHZ3LB8I4FBAWegQIFBAB&url=https%3A%2F%2Farxiv.org%2Fpdf%2F2212.03853&usg=AOvVaw3IaUCBAe9dYXsIC71Och8J&opi=89978449	Australia	English	01/11/2023; 4:27 PM CET	network index	2.230.000.000 vs. 60 (1st page)	LM	Excluded	Wrong topic/target group
406	Global Diplomacy Index	https://globaldiplomacyindex.lowyinstitute.org/about.html	Australia	English	01/11/2023; 4:27 PM CET	network index	2.230.000.000 vs. 60 (1st page)	LM	Excluded	Wrong topic/target group
407	Index BPM Owner's Manual	https://www8.garmin.com/manuals/webhelp/GUID-E72F728A-C9B4-4294-967D-EA17F5462A5C/EN-US/GUID-A2F83373-13D1-4340-A973-B14EEBA031A7.html	Australia	English	01/11/2023; 4:27 PM CET	network index	2.230.000.000 vs. 60 (1st page)	LM	Excluded	Company/social media account name
408	Index Networks	https://ieeexplore.ieee.org/document/9123580	Australia	English	01/11/2023; 4:27 PM CET	network index	2.230.000.000 vs. 60 (1st page)	LM	Excluded	Wrong topic/target group
409	Index.Network	https://index.network/	Australia	English	01/11/2023; 4:27 PM CET	network index	2.230.000.000 vs. 60 (1st page)	LM	Excluded	Company/social media account name
410	Indexing metadata: Communication, Power and Counter-power in the Network Society	https://ijoc.org/index.php/ijoc/rt/metadata/46/0	Australia	English	01/11/2023; 4:27 PM CET	network index	2.230.000.000 vs. 60 (1st page)	LM	Excluded	Glossary or registry
411	Market Cap	https://vettafi.com/issuer-services/indexing/market-cap/	Australia	English	01/11/2023; 4:27 PM CET	network index	2.230.000.000 vs. 60 (1st page)	LM	Excluded	Stock fund
412	No strong evidence that social network index is associated with gray matter volume from a data-driven investigation	https://www.sciencedirect.com/science/article/abs/pii/S0010945220300460	Australia	English	01/11/2023; 4:27 PM CET	network index	2.230.000.000 vs. 60 (1st page)	LM	Excluded	Wrong topic/target group
413	Pi Index and the Shape of Transportation Networks	https://transportgeography.org/contents/methods/graph-theory-measures-indices/pi-index-shape-transport-network/	Australia	English	01/11/2023; 4:27 PM CET	network index	2.230.000.000 vs. 60 (1st page)	LM	Excluded	Code or formula
414	Public Index Network (PIN)	https://docs.publicindex.network/	Australia	English	01/11/2023; 4:27 PM CET	network index	2.230.000.000 vs. 60 (1st page)	LM	Excluded	Stock fund
415	Social Isolation & Loneliness	https://www.stressmeasurement.org/social-isolation	Australia	English	01/11/2023; 4:27 PM CET	network index	2.230.000.000 vs. 60 (1st page)	LM	Excluded	Wrong topic/target group
416	Social Isolation and Loneliness in Older Adults: Opportunities for the Health Care System	https://nap.nationalacademies.org/read/25663/chapter/8	Australia	English	01/11/2023; 4:27 PM CET	network index	2.230.000.000 vs. 60 (1st page)	LM	Excluded	Wrong topic/target group
417	The Colorado Index of Complex Networks (ICON)	https://icon.colorado.edu/#!/	Australia	English	01/11/2023; 4:27 PM CET	network index	2.230.000.000 vs. 60 (1st page)	LM	Excluded	Wrong topic/target group
418	The H-index of a network node and its relation to degree and coreness	https://www.nature.com/articles/ncomms10168	Australia	English	01/11/2023; 4:27 PM CET	network index	2.230.000.000 vs. 60 (1st page)	LM	Excluded	Wrong topic/target group
419	Toaru Majutsu no Index Wiki	https://toarumajutsunoindex.fandom.com/wiki/Misaka_Network	Australia	English	01/11/2023; 4:27 PM CET	network index	2.230.000.000 vs. 60 (1st page)	LM	Excluded	Glossary or registry
420	Tool>Options>Network Drives & Network Index?	https://www.voidtools.com/forum/viewtopic.php?t=10433	Australia	English	01/11/2023; 4:27 PM CET	network index	2.230.000.000 vs. 60 (1st page)	LM	Excluded	No concrete indicators given
421	Ultraviolet radiation index	https://www.arpansa.gov.au/our-services/monitoring/ultraviolet-radiation-monitoring/ultraviolet-radiation-index	Australia	English	01/11/2023; 4:27 PM CET	network index	2.230.000.000 vs. 60 (1st page)	LM	Excluded	Wrong topic/target group
422	What is Network Indices	https://www.igi-global.com/dictionary/network-modeling/20130	Australia	English	01/11/2023; 4:27 PM CET	network index	2.230.000.000 vs. 60 (1st page)	LM	Excluded	Wrong topic/target group
423	OECD indicators on data, its impact and governance	https://www.oecd.org/digital/data-governance-indicators/ & https://read.oecd-ilibrary.org/science-and-technology/measuring-the-digital-transformation_9789264311992-en#page1	Australia	English	26/10/2023; 3:38 PM CEST	security digital index	972.000.000 vs. 60 (1st page)	LM	Included
424	An Integrated Index Towards Sustainable Digital Transformation	https://ieeexplore.ieee.org/abstract/document/8904031	Australia	English	26/10/2023; 3:38 PM CEST	security digital index	972.000.000 vs. 60 (1st page)	LM	Excluded	No concrete indicators given
425	Conception of an Index for Digital Sovereignty Based on the Example of TYPO3	https://typo3.org/article/conception-of-an-index-for-digital-sovereignty-based-on-the-example-of-typo3	Australia	English	26/10/2023; 3:38 PM CEST	security digital index	972.000.000 vs. 60 (1st page)	LM	Excluded	Wrong topic/target group
426	Consumer Digital Trust Index	https://cpl.thalesgroup.com/data-trust-index#download-popup	Australia	English	26/10/2023; 3:38 PM CEST	security digital index	972.000.000 vs. 60 (1st page)	LM	Excluded	Wrong topic/target group
427	Digital Art Index	https://ideas.repec.org/p/aiz/louvad/2022036.html	Australia	English	26/10/2023; 3:38 PM CEST	security digital index	972.000.000 vs. 60 (1st page)	LM	Excluded	Wrong topic/target group
428	Digital Cities Index	https://www.nec.com.au/insights/whitepapers-reports/digital-cities-index-2022	Australia	English	26/10/2023; 3:38 PM CEST	security digital index	972.000.000 vs. 60 (1st page)	LM	Excluded	Wrong topic/target group
429	Digital Enterprise Maturity Index Report	https://www.f5.com/go/report/digital-enterprise-maturity-index-report	Australia	English	26/10/2023; 3:38 PM CEST	security digital index	972.000.000 vs. 60 (1st page)	LM	Excluded	Wrong topic/target group
430	Digital government readiness indicator index rating in Australia in 2021, by state and territory	https://www.statista.com/statistics/1281318/australia-digital-government-readiness-index-by-state-and-territory/	Australia	English	26/10/2023; 3:38 PM CEST	security digital index	972.000.000 vs. 60 (1st page)	LM	Excluded	No concrete indicators given
431	Digital Transformation Index	https://www.google.de/url?sa=t&rct=j&q=&esrc=s&source=web&cd=&cad=rja&uact=8&ved=2ahUKEwjM2_yy6pOCAxXYZ_EDHYh5BFE4FBAWegQIDRAB&url=https%3A%2F%2Ftechnologyonecorp.com%2F__data%2Fassets%2Fpdf_file%2F0007%2F146653%2FDigital-Transformation-Index-2021-Report-Education.pdf&usg=AOvVaw1r88E77S_wAhCI05T46jjP&opi=89978449	Australia	English	26/10/2023; 3:38 PM CEST	security digital index	972.000.000 vs. 60 (1st page)	LM	Excluded	No concrete indicators given
432	Digital transformation of social security administration and services: A comparative analysis of Australia, Canada, Denmark and France	https://www.ilo.org/static/english/intserv/working-papers/wp093/index.html	Australia	English	26/10/2023; 3:38 PM CEST	security digital index	972.000.000 vs. 60 (1st page)	LM	Excluded	No concrete indicators given
433	Digital Trust Index	https://www.google.de/url?sa=t&rct=j&q=&esrc=s&source=web&cd=&cad=rja&uact=8&ved=2ahUKEwiIyo2_6pOCAxVYSfEDHXZlCmU4HhAWegQICRAB&url=https%3A%2F%2Fdocs.broadcom.com%2Fdoc%2Fthe-global-state-of-online-digital-trust&usg=AOvVaw1Cw3VVnPXjbhV4SgK6Arn4&opi=89978449	Australia	English	26/10/2023; 3:38 PM CEST	security digital index	972.000.000 vs. 60 (1st page)	LM	Excluded	No concrete indicators given
434	Forensic Traceability Index	https://www.scirp.org/journal/paperinformation.aspx?paperid=27549	Australia	English	26/10/2023; 3:38 PM CEST	security digital index	972.000.000 vs. 60 (1st page)	LM	Excluded	Wrong topic/target group
435	Global Digital Shopping Index	https://www.cybersource.com/en-gb/solutions/payment-acceptance/download-shopping-index.html	Australia	English	26/10/2023; 3:38 PM CEST	security digital index	972.000.000 vs. 60 (1st page)	LM	Excluded	Wrong topic/target group
436	Global Organized Crime Index	https://www.hsdl.org/c/global-organized-crime-index-2023/	Australia	English	26/10/2023; 3:38 PM CEST	security digital index	972.000.000 vs. 60 (1st page)	LM	Excluded	Wrong topic/target group
437	Glossary: An Index	https://capsicumgroup.com/glossary/an-index/	Australia	English	26/10/2023; 3:38 PM CEST	security digital index	972.000.000 vs. 60 (1st page)	LM	Excluded	Glossary or registry
438	InfoSec index	https://infosecindex.com/companies/digital-defense/	Australia	English	26/10/2023; 3:38 PM CEST	security digital index	972.000.000 vs. 60 (1st page)	LM	Excluded	Company/social media account name
439	Local Digital Index	https://www.techuk.org/launch-event-local-digital-index-2023.html	Australia	English	26/10/2023; 3:38 PM CEST	security digital index	972.000.000 vs. 60 (1st page)	LM	Excluded	No concrete indicators given
440	MSCI ACWI IMI Select Top 30 Digital Economy Index (USD)	https://www.google.de/url?sa=t&rct=j&q=&esrc=s&source=web&cd=&cad=rja&uact=8&ved=2ahUKEwiIyo2_6pOCAxVYSfEDHXZlCmU4HhAWegQIBBAB&url=https%3A%2F%2Fwww.msci.com%2Fdocuments%2F10199%2F25ece2bf-6b5f-9d3d-e71c-8f4bac7afd6e&usg=AOvVaw0LgyUbUIOLYp3SOqDqKRwn&opi=89978449	Australia	English	26/10/2023; 3:38 PM CEST	security digital index	972.000.000 vs. 60 (1st page)	LM	Excluded	Stock fund
441	Promoting trust and security in the digital environment	https://www.un.org/techenvoy/content/digital-trust-security	Australia	English	26/10/2023; 3:38 PM CEST	security digital index	972.000.000 vs. 60 (1st page)	LM	Excluded	Glossary or registry
442	STOXX® Global Digital Security Index	https://qontigo.com/index/stxtdsv/	Australia	English	26/10/2023; 3:38 PM CEST	security digital index	972.000.000 vs. 60 (1st page)	LM	Excluded	Stock fund
443	Telefónica’s Index on Digital Life: a first approach to measure a Country’s Digital Progress	https://www.telefonica.com/en/communication-room/blog/telefonicas-index-on-digital-life-a-first-approach-to-measure-a-countrys-digital-progress/	Australia	English	26/10/2023; 3:38 PM CEST	security digital index	972.000.000 vs. 60 (1st page)	LM	Excluded	No concrete indicators given
444	Digital Skills in the Global South	https://iap.unido.org/articles/digital-skills-global-south-gaps-needs-and-progress	Brazil	English	6/12/2023; 1:01 PM CEST	[digital literacy] index	DuckDuckGo (80 results)	MB	Excluded	No concrete indicators given
445	Digital Diabetes Index (The Economist)	https://digitaldiabetesindex.eiu.com/	Brazil	English	6/12/2023; 1:01 PM CEST	digital index	DuckDuckGo (80 results)	MB	Excluded	No concrete indicators given
446	Digital health literacy and well-being among university students: Mediating roles of fear of COVID-19, information satisfaction, and internet information search	https://journals.sagepub.com/doi/10.1177/20552076231165970	Canada (eng)	English	11/12/2023; 1:45 PM CET	"digital health literacy" index	DuckDuckGo (80 results)	LM	Excluded	No concrete indicators given
447	2024 Medicare Advantage and Part D Final Rule (CMS-4201-F)	https://www.cms.gov/newsroom/fact-sheets/2024-medicare-advantage-and-part-d-final-rule-cms-4201-f	Canada (eng)	English	11/12/2023; 1:45 PM CET	"digital health literacy" index	DuckDuckGo (80 results)	LM	Excluded	No concrete indicators given
448	Digital health literacy among the ageing population: A comparative cross-sectional study between rural and urban Telangana, India	https://www.sciencedirect.com/science/article/abs/pii/S0377123723001594	Canada (eng)	English	11/12/2023; 1:45 PM CET	"digital health literacy" index	DuckDuckGo (80 results)	LM	Excluded	No concrete indicators given
449	Digital Health - United Kingdom	https://www.statista.com/outlook/hmo/digital-health/united-kingdom	Canada (eng)	English	10/12/2023; 12:40 PM CET	"digital health" index	DuckDuckGo (80 results)	LM	Excluded	Wrong topic/target group
450	Digital Health - Worldwide	https://www.statista.com/outlook/hmo/digital-health/worldwide	Canada (eng)	English	10/12/2023; 12:40 PM CET	"digital health" index	DuckDuckGo (80 results)	LM	Excluded	Wrong topic/target group
451	Horizons Gold Yield ETF	https://horizonsetfs.com/ETF/HGY/	Canada (eng)	English	10/12/2023; 12:40 PM CET	"digital health" index	DuckDuckGo (80 results)	LM	Excluded	Stock fund
452	How can I tell when my domain name will expire?	https://www.weare.ie/faq-list/how-can-i-tell-when-my-domain-name-will-expire/	Canada (eng)	English	10/12/2023; 12:40 PM CET	"digital health" index	DuckDuckGo (80 results)	LM	Excluded	Wrong topic/target group
453	Innovations in Health Care—A Conceptual Framework	https://www.ncbi.nlm.nih.gov/pmc/articles/PMC8508443/	Canada (eng)	English	10/12/2023; 12:40 PM CET	"digital health" index	DuckDuckGo (80 results)	LM	Excluded	No concrete indicators given
454	Journal indexing and metrics	https://journals.sagepub.com/metrics/aph	Canada (eng)	English	10/12/2023; 12:40 PM CET	"digital health" index	DuckDuckGo (80 results)	LM	Excluded	Wrong topic/target group
455	Pharmaceutical Digital Health Innovation Index 2023	https://www.healthtechalpha.com/research/pharmaceutical-digital-health-innovation-index-2023	Canada (eng)	English	10/12/2023; 12:40 PM CET	"digital health" index	DuckDuckGo (80 results)	LM	Excluded	Glossary or registry
456	PLOS Digital Health	https://researcher.life/journal/plos-digital-health/41798	Canada (eng)	English	10/12/2023; 12:40 PM CET	"digital health" index	DuckDuckGo (80 results)	LM	Excluded	Wrong topic/target group
457	CI Digital Security Index ETF (formerly CI Digital Security ETF)	https://funds.cifinancial.com/en/documents/static/Fund_Profiles/Exchange_Traded_Funds/52455/CIDigitalSecurityETF_Monthly_Profile.pdf	Canada (eng)	English	10/12/2023; 12:40 PM CET	"digital health" index	DuckDuckGo (80 results)	LM	Excluded	Stock fund
458	Digital Health Competencies Among Health Care Professionals: Systematic Review	https://pubmed.ncbi.nlm.nih.gov/35980735/	Canada (eng)	English	10/12/2023; 12:40 PM CET	"digital health" index	DuckDuckGo (80 results)	LM	Excluded	Glossary or registry
459	Effects of a novel mobile health intervention compared to a multi-component behaviour changing program on body mass index, physical capacities and stress parameters in adolescents with obesity: a randomized controlled trial	https://pubmed.ncbi.nlm.nih.gov/34243738/	Canada (eng)	English	10/12/2023; 12:40 PM CET	"digital health" index	DuckDuckGo (80 results)	LM	Excluded	Wrong topic/target group
460	Digital literacy and online political behavior	https://www.cambridge.org/core/journals/political-science-research-and-methods/article/digital-literacy-and-online-political-behavior/941391F2B600ED4543CF5586F19AE16E	Canada (eng)	English	11/12/2023; 1:20 PM CET	"digital literacy" index	DuckDuckGo (80 results)	LM	Excluded	No concrete indicators given
461	Digital Literacy: Skills & Strategies	https://www.greyhouse.com/digital_literacy	Canada (eng)	English	11/12/2023; 1:20 PM CET	"digital literacy" index	DuckDuckGo (80 results)	LM	Excluded	No concrete indicators given
462	Integrating Digital Literacy INTO ENGLISH LANGUAGE INSTRUCTION. Companion Learning Resource	https://lincs.ed.gov/sites/default/files/LINCS_CLR-2_508_0.pdf	Canada (eng)	English	11/12/2023; 1:20 PM CET	"digital literacy" index	DuckDuckGo (80 results)	LM	Excluded	No concrete indicators given
463	Better access to electronic health information key to improving health systems	https://www.cihi.ca/en/taking-the-pulse-a-snapshot-of-canadian-health-care-2023/better-access-to-electronic-health	Canada (eng)	English	11/12/2023; 2:20 PM CET	"electronic health" index	DuckDuckGo (80 results)	LM	Included
464	Predicting cardiovascular health trajectories in time-series electronic health records with LSTM models	https://pubmed.ncbi.nlm.nih.gov/33407390/	Canada (eng)	English	11/12/2023; 2:20 PM CET	"electronic health" index	DuckDuckGo (80 results)	LM	Excluded	Wrong topic/target group
465	Health Disparities in Hepatitis C Screening and Linkage to Care at an Integrated Health System in Southeast Michigan	https://pubmed.ncbi.nlm.nih.gov/27525983/	Canada (eng)	English	11/12/2023; 2:20 PM CET	"electronic health" index	DuckDuckGo (80 results)	LM	Excluded	Wrong topic/target group
466	The Status, Hot Topics in the Field of Electronic Health Records: A Literature Review Based on Lda2vec	https://dl.acm.org/doi/abs/10.1145/3383583.3398572	Canada (eng)	English	11/12/2023; 2:20 PM CET	"electronic health" index	DuckDuckGo (80 results)	LM	Excluded	Glossary or registry
467	Validation of the WATCH-DM and TRS-HFDM Risk Scores to Predict the Risk of Incident Hospitalization for Heart Failure Among Adults With Type 2 Diabetes: A Multicohort Analysis	https://pubmed.ncbi.nlm.nih.gov/35656988/	Canada (eng)	English	11/12/2023; 2:20 PM CET	"electronic health" index	DuckDuckGo (80 results)	LM	Excluded	Wrong topic/target group
468	Validating drug repurposing signals using electronic health records: a case study of metformin associated with reduced cancer mortality	https://pubmed.ncbi.nlm.nih.gov/25053577/	Canada (eng)	English	11/12/2023; 2:20 PM CET	"electronic health" index	DuckDuckGo (80 results)	LM	Excluded	Wrong topic/target group
469	6-month neurological and psychiatric outcomes in 236 379 survivors of COVID-19: a retrospective cohort study using electronic health records	https://pubmed.ncbi.nlm.nih.gov/33836148/	Canada (eng)	English	11/12/2023; 2:20 PM CET	"electronic health" index	DuckDuckGo (80 results)	LM	Excluded	Wrong topic/target group
470	Hospital Nutrition Assessment Practice 2016 Survey	https://pubmed.ncbi.nlm.nih.gov/30088829/	Canada (eng)	English	11/12/2023; 2:20 PM CET	"electronic health" index	DuckDuckGo (80 results)	LM	Excluded	Wrong topic/target group
471	Electronic Frailty Index	https://www.england.nhs.uk/ourwork/clinical-policy/older-people/frailty/efi/	Canada (eng)	English	11/12/2023; 2:20 PM CET	"electronic health" index	DuckDuckGo (80 results)	LM	Excluded	Wrong topic/target group
472	Frailty assessed by the electronic frailty index and its impact on health outcomes in older adults with chronic diseases: a systematic review	https://www.researchgate.net/publication/376075378_Frailty_assessed_by_the_electronic_frailty_index_and_its_impact_on_health_outcomes_in_older_adults_with_chronic_diseases_a_systematic_review	Canada (eng)	English	11/12/2023; 2:20 PM CET	"electronic health" index	DuckDuckGo (80 results)	LM	Excluded	Wrong topic/target group
473	A scoring system derived from electronic health records to identify patients at high risk for noninvasive ventilation failure	https://pubmed.ncbi.nlm.nih.gov/33546651/	Canada (eng)	English	11/12/2023; 2:20 PM CET	"electronic health" index	DuckDuckGo (80 results)	LM	Excluded	Wrong topic/target group
474	The use of Electronic Health Records to Support Population Health: A Systematic Review of the Literature	https://pubmed.ncbi.nlm.nih.gov/30269237/	Canada (eng)	English	11/12/2023; 2:20 PM CET	"electronic health" index	DuckDuckGo (80 results)	LM	Excluded	Company/social media account name
475	A Look at Canadian EHR Implementations	https://www.canhealth.com/wp-content/uploads/2019/05/White-Paper-EHR-May-2019.pdf	Canada (eng)	English	11/12/2023; 2:20 PM CET	"electronic health" index	DuckDuckGo (80 results)	LM	Excluded	No concrete indicators given
476	Health Literacy: A Prescription to End Confusion	https://nap.nationalacademies.org/read/10883/chapter/1	Canada (eng)	English	11/12/2023; 1:45 PM CET	"health literacy" index	DuckDuckGo (80 results)	LM	Excluded	No concrete indicators given
477	Health literacy: addressing the health and education divide	https://pubmed.ncbi.nlm.nih.gov/11509466/	Canada (eng)	English	11/12/2023; 1:45 PM CET	"health literacy" index	DuckDuckGo (80 results)	LM	Excluded	No concrete indicators given
478	Health Literacy and Shared Decision-making: Exploring the Relationship to Enable Meaningful Patient Engagement in Healthcare	https://link.springer.com/article/10.1007/s11606-020-05912-0	Canada (eng)	English	11/12/2023; 1:45 PM CET	"health literacy" index	DuckDuckGo (80 results)	LM	Excluded	No concrete indicators given
479	Health Literacy: Assessment Tools & Resources	https://guides.uflib.ufl.edu/health_literacy/assessmenttools	Canada (eng)	English	11/12/2023; 1:45 PM CET	"health literacy" index	DuckDuckGo (80 results)	LM	Excluded	Glossary or registry
480	The development and progress of health literacy in China	https://pubmed.ncbi.nlm.nih.gov/36419995/	Canada (eng)	English	11/12/2023; 1:45 PM CET	"health literacy" index	DuckDuckGo (80 results)	LM	Excluded	No concrete indicators given
481	Impact of low health literacy on patients’ health outcomes: a multicenter cohort study	https://bmchealthservres.biomedcentral.com/articles/10.1186/s12913-022-08527-9	Canada (eng)	English	11/12/2023; 1:45 PM CET	"health literacy" index	DuckDuckGo (80 results)	LM	Excluded	Wrong topic/target group
482	Defining, measuring and improving health literacy	https://www.researchgate.net/publication/281108220_Defining_measuring_and_improving_health_literacy	Canada (eng)	English	11/12/2023; 1:45 PM CET	"health literacy" index	DuckDuckGo (80 results)	LM	Excluded	No concrete indicators given
483	The association between body mass index and health literacy in high school Students	https://journals.lww.com/jehp/fulltext/2021/10000/the_association_between_body_mass_index_and_health.334.aspx	Canada (eng)	English	11/12/2023; 1:45 PM CET	"health literacy" index	DuckDuckGo (80 results)	LM	Excluded	No concrete indicators given
484	Assessing Readability of Patient Education Materials: Current Role in Orthopaedics	https://www.ncbi.nlm.nih.gov/pmc/articles/PMC3049622/	Canada (eng)	English	11/12/2023; 1:45 PM CET	"health literacy" index	DuckDuckGo (80 results)	LM	Excluded	No concrete indicators given
485	Health literacy levels among women in the prenatal period: A systematic review	https://www.sciencedirect.com/science/article/pii/S1877575622001021	Canada (eng)	English	11/12/2023; 1:45 PM CET	"health literacy" index	DuckDuckGo (80 results)	LM	Excluded	No concrete indicators given
486	Patients’ health literacy and health behaviour assessment in primary health care: evidence from a cross-sectional survey	https://bmcprimcare.biomedcentral.com/articles/10.1186/s12875-022-01809-5	Canada (eng)	English	11/12/2023; 1:45 PM CET	"health literacy" index	DuckDuckGo (80 results)	LM	Excluded	No concrete indicators given
487	Exploring the Importance of Health Literacy for the Quality of Life in Patients with Heart Failure	https://www.ncbi.nlm.nih.gov/pmc/articles/PMC6121278/	Canada (eng)	English	11/12/2023; 1:45 PM CET	"health literacy" index	DuckDuckGo (80 results)	LM	Excluded	No concrete indicators given
488	Spatial distribution and determinants of barriers of health care access among female youths in Ethiopia, a mixed effect and spatial analysis	https://www.nature.com/articles/s41598-023-48473-y	Canada (eng)	English	11/12/2023; 2:35 PM CET	"healthcare access" index	DuckDuckGo (80 results)	LM	Excluded	Wrong topic/target group
489	Racial/Ethnic Disparities in Exposure, Disease Susceptibility, and Clinical Outcomes during COVID-19 Pandemic in National Cohort of Adults, United States	https://wwwnc.cdc.gov/eid/article/28/11/22-0072_article	Canada (eng)	English	11/12/2023; 2:35 PM CET	"healthcare access" index	DuckDuckGo (80 results)	LM	Excluded	Wrong topic/target group
490	A Questionnaire for Assessing User Satisfaction With Mobile Health Apps: Development Using Rasch Measurement Theory	https://pubmed.ncbi.nlm.nih.gov/32452817/	Canada (eng)	English	11/12/2023; 2:10 PM CET	"mobile health" index	DuckDuckGo (80 results)	LM	Excluded	Wrong topic/target group
491	Efficacy, Effectiveness, and Quality of Resilience-Building Mobile Health Apps for Military, Veteran, and Public Safety Personnel Populations: Scoping Literature Review and App Evaluation	https://pubmed.ncbi.nlm.nih.gov/35044307/	Canada (eng)	English	11/12/2023; 2:10 PM CET	"mobile health" index	DuckDuckGo (80 results)	LM	Excluded	Wrong topic/target group
492	A Mobile Health Coaching Intervention for Controlling Hypertension: Single-Arm Pilot Pre-Post Study	https://pubmed.ncbi.nlm.nih.gov/32379049/	Canada (eng)	English	11/12/2023; 2:10 PM CET	"mobile health" index	DuckDuckGo (80 results)	LM	Excluded	Wrong topic/target group
493	The Real Promise of Mobile Health Apps	https://www.scientificamerican.com/article/real-promise-mobile-health-apps/	Canada (eng)	English	11/12/2023; 2:10 PM CET	"mobile health" index	DuckDuckGo (80 results)	LM	Excluded	Wrong topic/target group
494	Using Mobile Health Tools to Engage Rural Underserved Individuals in a Diabetes Education Program in South Texas: Feasibility Study	https://pubmed.ncbi.nlm.nih.gov/32207694/	Canada (eng)	English	11/12/2023; 2:10 PM CET	"mobile health" index	DuckDuckGo (80 results)	LM	Excluded	Wrong topic/target group
495	Peer support and mobile health technology targeting obesity-related cardiovascular risk in young adults with serious mental illness: Protocol for a randomized controlled trial	https://pubmed.ncbi.nlm.nih.gov/30316998/	Canada (eng)	English	11/12/2023; 2:10 PM CET	"mobile health" index	DuckDuckGo (80 results)	LM	Excluded	Wrong topic/target group
496	Mobile health checkup for city personnel, kin	https://timesofindia.indiatimes.com/city/chennai/mobile-health-checkup-for-city-police-personnel-kin/articleshow/105221196.cms	Canada (eng)	English	11/12/2023; 2:10 PM CET	"mobile health" index	DuckDuckGo (80 results)	LM	Excluded	Wrong topic/target group
497	Baptist Mobile Health Ministry	https://gabaptist.org/ministries/bmhm/	Canada (eng)	English	11/12/2023; 2:10 PM CET	"mobile health" index	DuckDuckGo (80 results)	LM	Excluded	Wrong topic/target group
498	Memory Card	http://www.kingmax.com/en-global/product/product/index/memory_card	Canada (eng)	English	11/12/2023; 2:10 PM CET	"mobile health" index	DuckDuckGo (80 results)	LM	Excluded	Glossary or registry
499	Memory Module	http://www.kingmax.com/en-global/product/product/index/memory_module	Canada (eng)	English	11/12/2023; 2:10 PM CET	"mobile health" index	DuckDuckGo (80 results)	LM	Excluded	Glossary or registry
500	Birth Records	https://dph.illinois.gov/topics-services/birth-death-other-records/birth-records.html	Canada (eng)	English	10/12/2023; 12:50 PM CET	"public health" index	DuckDuckGo (80 results)	LM	Excluded	Glossary or registry
501	Indices for measuring periodontitis: a literature review	https://www.ncbi.nlm.nih.gov/pmc/articles/PMC9374809/	Canada (eng)	English	10/12/2023; 12:50 PM CET	"public health" index	DuckDuckGo (80 results)	LM	Excluded	Wrong topic/target group
502	Marriage Records	https://dph.illinois.gov/topics-services/birth-death-other-records/marriage-records.html	Canada (eng)	English	10/12/2023; 12:50 PM CET	"public health" index	DuckDuckGo (80 results)	LM	Excluded	Glossary or registry
503	Ontario Marginalization Index (ON-Marg)	https://www.publichealthontario.ca/en/data-and-analysis/health-equity/ontario-marginalization-index	Canada (eng)	English	10/12/2023; 12:50 PM CET	"public health" index	DuckDuckGo (80 results)	LM	Excluded	Wrong topic/target group
504	Public Health A-Z Index	https://www.gov.mb.ca/health/publichealth/atoz.html	Canada (eng)	English	10/12/2023; 12:50 PM CET	"public health" index	DuckDuckGo (80 results)	LM	Excluded	Glossary or registry
505	Public Health and Social Measures Monitoring	https://phsm.euro.who.int/	Canada (eng)	English	10/12/2023; 12:50 PM CET	"public health" index	DuckDuckGo (80 results)	LM	Excluded	Wrong topic/target group
506	MEGAHUBS 2023. DISCOVER THE MOST CONNECTED AIRPORTS IN THE WORLD	https://www.oag.com/megahub-airports-2023	Canada (eng)	English	11/12/2023; 3:02 PM CET	connectivity index	DuckDuckGo (80 results)	LM	Excluded	Wrong topic/target group
507	Modeling marine cargo traffic to identify countries in Africa with greatest risk of invasion by Anopheles stephensi	https://www.nature.com/articles/s41598-023-27439-0	Canada (eng)	English	11/12/2023; 3:02 PM CET	connectivity index	DuckDuckGo (80 results)	LM	Excluded	Wrong topic/target group
508	Review of Maritime Transport 2023: Facts and Figures on Asia	https://unctad.org/press-material/review-maritime-transport-2023-facts-and-figures-asia	Canada (eng)	English	11/12/2023; 3:02 PM CET	connectivity index	DuckDuckGo (80 results)	LM	Excluded	Wrong topic/target group
509	Randić index and information	https://www.sciencedirect.com/science/article/pii/S0972860017301408	Canada (eng)	English	11/12/2023; 3:02 PM CET	connectivity index	DuckDuckGo (80 results)	LM	Excluded	Code or formula
510	Cluster Validation Statistics: Must Know Methods	https://www.datanovia.com/en/lessons/cluster-validation-statistics-must-know-methods/	Canada (eng)	English	11/12/2023; 3:02 PM CET	connectivity index	DuckDuckGo (80 results)	LM	Excluded	Code or formula
511	Construction of ecological network in Suzhou based on the PLUS and MSPA models	https://www.sciencedirect.com/science/article/pii/S1470160X23008828	Canada (eng)	English	11/12/2023; 3:02 PM CET	connectivity index	DuckDuckGo (80 results)	LM	Excluded	Wrong topic/target group
512	Nature contact, nature connectedness and associations with health, wellbeing and pro-environmental behaviours	https://www.sciencedirect.com/science/article/abs/pii/S0272494419301185	Canada (eng)	English	11/12/2023; 3:02 PM CET	connectivity index	DuckDuckGo (80 results)	LM	Excluded	Wrong topic/target group
513	alvaDesc Molecular Descriptors	https://www.alvascience.com/alvadesc-descriptors/	Canada (eng)	English	11/12/2023; 3:02 PM CET	connectivity index	DuckDuckGo (80 results)	LM	Excluded	Wrong topic/target group
514	Topological index	https://en.wikipedia.org/wiki/Topological_index	Canada (eng)	English	11/12/2023; 3:02 PM CET	connectivity index	DuckDuckGo (80 results)	LM	Excluded	Wrong topic/target group
515	A.4 – Transportation and Accessibility	https://transportgeography.org/contents/methods/transportation-accessibility/	Canada (eng)	English	11/12/2023; 3:02 PM CET	connectivity index	DuckDuckGo (80 results)	LM	Excluded	Wrong topic/target group
516	Facebook Social Connectedness Index	https://data.humdata.org/dataset/social-connectedness-index	Canada (eng)	English	11/12/2023; 3:02 PM CET	connectivity index	DuckDuckGo (80 results)	LM	Excluded	Wrong topic/target group
517	EEG functional connectivity metrics wPLI and wSMI account for distinct types of brain functional interactions	https://www.nature.com/articles/s41598-019-45289-7	Canada (eng)	English	11/12/2023; 3:02 PM CET	connectivity index	DuckDuckGo (80 results)	LM	Excluded	Wrong topic/target group
518	You Care About the Subdivision Regulations, You Just Don't Know It (Yet)	https://www.strongtowns.org/journal/2018/2/14/you-care-about-the-subdivision-regulations-you-just-dont-know-it-yet	Canada (eng)	English	11/12/2023; 3:02 PM CET	connectivity index	DuckDuckGo (80 results)	LM	Excluded	Wrong topic/target group
519	Dunn index and DB index – Cluster Validity indices	https://www.geeksforgeeks.org/dunn-index-and-db-index-cluster-validity-indices-set-1/	Canada (eng)	English	11/12/2023; 3:02 PM CET	connectivity index	DuckDuckGo (80 results)	LM	Excluded	Wrong topic/target group
520	logistics performance index (LPI)	https://lpi.worldbank.org/	Canada (eng)	English	11/12/2023; 3:02 PM CET	connectivity index	DuckDuckGo (80 results)	LM	Excluded	Wrong topic/target group
521	Chapter 6.2 – Port Efficiency	https://porteconomicsmanagement.org/pemp/contents/part6/port-efficiency/	Canada (eng)	English	11/12/2023; 3:02 PM CET	connectivity index	DuckDuckGo (80 results)	LM	Excluded	Wrong topic/target group
522	Build a Shopping Cart With PHP and MySQL	https://bootstraphunter.com/build-a-shopping-cart-with-php-and-mysql/	Canada (eng)	English	11/12/2023; 3:02 PM CET	connectivity index	DuckDuckGo (80 results)	LM	Excluded	Code or formula
523	The Speedtest Global Index Shows These Countries Sped Forward for Internet Experience in 2022	https://www.ookla.com/articles/global-index-internet-speed-growth-2022	Canada (eng)	English	11/12/2023; 3:02 PM CET	connectivity index	DuckDuckGo (80 results)	LM	Excluded	No concrete indicators given
524	Data, Statistics and Trends in International Trade	https://unctad.org/topic/trade-analysis/data-statistics-and-trends	Canada (eng)	English	11/12/2023; 3:02 PM CET	connectivity index	DuckDuckGo (80 results)	LM	Excluded	Wrong topic/target group
525	Malawi Transport Infrastructure Sector Assessment Program (InfraSAP)	https://documents1.worldbank.org/curated/en/099052423020552874/pdf/P17655808b11570c3082bd0a8cfea6e06ec.pdf	Canada (eng)	English	11/12/2023; 3:02 PM CET	connectivity index	DuckDuckGo (80 results)	LM	Excluded	Wrong topic/target group
526	DAIKIN VRN Reference Guide	http://www.daikinac.com/content/assets/DOC/Product%20Brochures/2017/VRVREFRENCEGUIDE0117.pdf	Canada (eng)	English	11/12/2023; 3:02 PM CET	connectivity index	DuckDuckGo (80 results)	LM	Excluded	Wrong topic/target group
527	iShares Cybersecurity and Tech Index ETF	https://www.blackrock.com/ca/investors/en/products/327371/ishares-cybersecurity-and-tech-index-etf	Canada (eng)	English	11/12/2023; 4:50 PM CET	cybersecurity index	DuckDuckGo (80 results)	LM	Excluded	Stock fund
528	Nasdaq CTA Cybersecurity Index (NQCYBRT)	https://www.nasdaq.com/market-activity/index/nqcybrt	Canada (eng)	English	11/12/2023; 4:50 PM CET	cybersecurity index	DuckDuckGo (80 results)	LM	Excluded	Stock fund
529	First Trust Nasdaq Cybersecurity ETF (CIBR)	https://www.ftportfolios.com/retail/etf/etfsummary.aspx?Ticker=CIBR	Canada (eng)	English	11/12/2023; 4:50 PM CET	cybersecurity index	DuckDuckGo (80 results)	LM	Excluded	Stock fund
530	Top Cybersecurity ETFs	https://www.investopedia.com/articles/etfs-mutual-funds/042616/2-cybersecurity-etfs-consider-cibr-hack.asp	Canada (eng)	English	11/12/2023; 4:50 PM CET	cybersecurity index	DuckDuckGo (80 results)	LM	Excluded	Stock fund
531	Evolve Cyber Security Index Fund	https://evolveetfs.com/product/cybr/	Canada (eng)	English	11/12/2023; 4:50 PM CET	cybersecurity index	DuckDuckGo (80 results)	LM	Excluded	Stock fund
532	Euronext Cybersecurity World Index	https://www.euronext.com/en/news/euronext-cybersecurity-world-index	Canada (eng)	English	11/12/2023; 4:50 PM CET	cybersecurity index	DuckDuckGo (80 results)	LM	Excluded	Wrong topic/target group
533	Cybersecurity	https://www.nytimes.com/spotlight/cybersecurity	Canada (eng)	English	11/12/2023; 4:50 PM CET	cybersecurity index	DuckDuckGo (80 results)	LM	Excluded	Glossary or registry
534	IHAK: Bullish Exposure To Diversified Cybersecurity Stocks	https://seekingalpha.com/article/4656231-ihak-bullish-exposure-to-diversified-cybersecurity-stocks	Canada (eng)	English	11/12/2023; 4:50 PM CET	cybersecurity index	DuckDuckGo (80 results)	LM	Excluded	Stock fund
535	Cybersecurity Index	https://www.cybersecurityindex.com/	Canada (eng)	English	11/12/2023; 4:50 PM CET	cybersecurity index	DuckDuckGo (80 results)	LM	Excluded	Stock fund
536	Digital economy and society statistics	https://www.statcan.gc.ca/en/subjects-start/digital_economy_and_society	Canada (eng)	English	8/12/2023; 4:20 PM CET	digital index	DuckDuckGo (80 results)	LM	Included
537	Digital health in Canada - Statistics & Facts	https://www.statista.com/topics/9551/digital-health-in-canada/#topicOverview	Canada (eng)	English	8/12/2023; 4:20 PM CET	digital index	DuckDuckGo (80 results)	LM	Included
538	‘Average’: NSW Digital Connectivity Index unmasks regional-metro disparities	https://www.news.com.au/technology/online/internet/average-nsw-digital-connectivity-index-unmasks-regionalmetro-disparities/news-story/ff90135ba603705bd445e6c6e1487504	Canada (eng)	English	8/12/2023; 4:20 PM CET	digital index	DuckDuckGo (80 results)	LM	Excluded	Wrong topic/target group
539	2019 Digital Divide Index (DDI)	https://pcrd.purdue.edu/2019-digital-divide-index-ddi/	Canada (eng)	English	8/12/2023; 4:20 PM CET	digital index	DuckDuckGo (80 results)	LM	Excluded	Wrong topic/target group
540	A new 'Agoria Digital' index for price revisions in the digital sector	https://www.dlapiper.com/en-ca/insights/publications/2022/12/a-new-agoria-digital-index-for-price-revisions-in-the-digital-sector	Canada (eng)	English	8/12/2023; 4:20 PM CET	digital index	DuckDuckGo (80 results)	LM	Excluded	Wrong topic/target group
541	Crypto for Advisors: On-Chain Investment Tools and Vehicles	https://www.coindesk.com/business/2023/12/07/crypto-for-advisors-onchain-investment-tools-and-vehicles/	Canada (eng)	English	8/12/2023; 4:20 PM CET	digital index	DuckDuckGo (80 results)	LM	Excluded	Wrong topic/target group
542	Digital Evolution Index	https://knoema.de/DEI2020/digital-evolution-index-dei	Canada (eng)	English	8/12/2023; 4:20 PM CET	digital index	DuckDuckGo (80 results)	LM	Excluded	No free access
543	Digital Nomad Index	https://www.circleloop.com/nomadindex	Canada (eng)	English	8/12/2023; 4:20 PM CET	digital index	DuckDuckGo (80 results)	LM	Excluded	Wrong topic/target group
544	Digital planner index	https://www.etsy.com/market/digital_planner_index	Canada (eng)	English	8/12/2023; 4:20 PM CET	digital index	DuckDuckGo (80 results)	LM	Excluded	Wrong topic/target group
545	Economic performance associated with digitalization in Canada over the past two decades	https://www150.statcan.gc.ca/n1/pub/36-28-0001/2021002/article/00001-eng.htm	Canada (eng)	English	8/12/2023; 4:20 PM CET	digital index	DuckDuckGo (80 results)	LM	Excluded	No concrete indicators given
546	Gartner Digital IQ Index Rankings	https://www.gartner.com/en/marketing/research/data-tools/digital-iq-index-rankings	Canada (eng)	English	8/12/2023; 4:20 PM CET	digital index	DuckDuckGo (80 results)	LM	Excluded	Wrong topic/target group
547	How to Create an Index for Your Digital Planner	https://www.youtube.com/watch?v=EI5Kf5we3AQ	Canada (eng)	English	8/12/2023; 4:20 PM CET	digital index	DuckDuckGo (80 results)	LM	Excluded	Wrong topic/target group
548	Index Digital	https://www.indexdigital.co.uk/	Canada (eng)	English	8/12/2023; 4:20 PM CET	digital index	DuckDuckGo (80 results)	LM	Excluded	Company/social media account name
549	Insights from Lloyds Consumer Digital Index and Nominet’s Digital Youth Index	https://www.goodthingsfoundation.org/what-we-do/news/insights-from-lloyds-consumer-digital-index-and-nominets-digital-youth-index/	Canada (eng)	English	8/12/2023; 4:20 PM CET	digital index	DuckDuckGo (80 results)	LM	Excluded	Wrong topic/target group
550	Measuring digital intensity in the Canadian economy	https://www150.statcan.gc.ca/n1/pub/36-28-0001/2021002/article/00003-eng.htm	Canada (eng)	English	8/12/2023; 4:20 PM CET	digital index	DuckDuckGo (80 results)	LM	Excluded	No concrete indicators given
551	Measuring the price of digital computing equipment and devices in the Consumer Price Index	https://www150.statcan.gc.ca/n1/pub/62f0014m/62f0014m2023001-eng.htm	Canada (eng)	English	8/12/2023; 4:20 PM CET	digital index	DuckDuckGo (80 results)	LM	Excluded	Wrong topic/target group
552	Monthly general freight trucking price index in Canada from January 2007 to September 2023	https://www.statista.com/statistics/1426783/general-freight-trucking-price-index-canada/	Canada (eng)	English	8/12/2023; 4:20 PM CET	digital index	DuckDuckGo (80 results)	LM	Excluded	Wrong topic/target group
553	Nifty India Digital Companies	https://www.moneyworks4me.com/nse-index/top-nse-digital-index-companies-list	Canada (eng)	English	8/12/2023; 4:20 PM CET	digital index	DuckDuckGo (80 results)	LM	Excluded	Stock fund
554	Sociální sítě v roce 2023	https://amidigital.cz/index2023/	Canada (eng)	Czeck	8/12/2023; 4:20 PM CET	digital index	DuckDuckGo (80 results)	LM	Excluded	Wrong Language
555	Springhill Index Digitales Kartonpapier, 50 kg, 21,6 x 35,6 cm, legale Größe, weiß, 250 Blatt/Packung	https://www.amazon.com/Springhill-Cardstock-199gsm-Bright-Sheets/dp/B06WWR7WFB?th=1	Canada (eng)	English	8/12/2023; 4:20 PM CET	digital index	DuckDuckGo (80 results)	LM	Excluded	Wrong topic/target group
556	The Digital City Index	https://www.digitalcityindex.com/index.php	Canada (eng)	English	8/12/2023; 4:20 PM CET	digital index	DuckDuckGo (80 results)	LM	Excluded	Wrong topic/target group
557	The Digital Index. A place for exec’s to get some straight talking views / opinions & facts on what it takes to be digital.	https://thedigitalindex.com/	Canada (eng)	English	8/12/2023; 4:20 PM CET	digital index	DuckDuckGo (80 results)	LM	Excluded	Wrong topic/target group
558	The DIMEV: An Open-Access, Digital Edition of the Index of Middle English Verse	http://www.dwm27.net/dimev/	Canada (eng)	English	8/12/2023; 4:20 PM CET	digital index	DuckDuckGo (80 results)	LM	Excluded	Glossary or registry
559	The Lloyds Bank Business Digital Index	https://www.lloydsbank.com/business/resource-centre/businessdigitalindex.html	Canada (eng)	English	8/12/2023; 4:20 PM CET	digital index	DuckDuckGo (80 results)	LM	Excluded	Wrong topic/target group
560	These countries rank highest for digital competitiveness	https://www.weforum.org/agenda/2021/09/countries-rank-highest-digital-competitiveness/	Canada (eng)	English	8/12/2023; 4:20 PM CET	digital index	DuckDuckGo (80 results)	LM	Excluded	No concrete indicators given
561	Top 10 Circle digital index points so far (2023)	https://www.reddit.com/r/kpopthoughts/comments/174mpwj/top_10_circle_digital_index_points_so_far_2023/?rdt=34132	Canada (eng)	English	8/12/2023; 4:20 PM CET	digital index	DuckDuckGo (80 results)	LM	Excluded	Wrong topic/target group
562	Which industries are the most digital	https://www.mckinsey.com/mgi/overview/in-the-news/which-industries-are-the-most-digital	Canada (eng)	English	8/12/2023; 4:20 PM CET	digital index	DuckDuckGo (80 results)	LM	Excluded	Wrong topic/target group
563	The Bank of Canada COVID‑19 stringency index: measuring policy response across provinces	https://www.bankofcanada.ca/2021/02/staff-analytical-note-2021-1/	Canada (eng)	English	11/12/2023; 3:54 PM CET	government index	DuckDuckGo (80 results)	LM	Excluded	Wrong topic/target group
564	2021 Census of Population key indicators by geography: Canada	https://www12.statcan.gc.ca/census-recensement/stats/statgeo2021.cfm?LANG=E	Canada (eng)	English	11/12/2023; 3:54 PM CET	government index	DuckDuckGo (80 results)	LM	Excluded	Wrong topic/target group
565	VGV Vanguard Canadian Government Bond Index ETF	https://www.vanguard.ca/en/advisor/products/products-group/etfs/VGV	Canada (eng)	English	11/12/2023; 3:54 PM CET	government index	DuckDuckGo (80 results)	LM	Excluded	Stock fund
566	Indexing rate – Retired members – Pension	https://www.canada.ca/en/treasury-board-secretariat/services/pension-plan/retired-members/rate-pension.html	Canada (eng)	English	11/12/2023; 3:54 PM CET	government index	DuckDuckGo (80 results)	LM	Excluded	Wrong topic/target group
567	6 Top-Performing Core Bond Funds	https://www.morningstar.com/markets/6-top-performing-core-bond-funds-2	Canada (eng)	English	11/12/2023; 3:54 PM CET	government index	DuckDuckGo (80 results)	LM	Excluded	Wrong topic/target group
568	Vanguard Long-Term Bond Index Admiral. VBLAX	https://www.morningstar.com/funds/xnas/vblax/quote	Canada (eng)	English	11/12/2023; 3:54 PM CET	government index	DuckDuckGo (80 results)	LM	Excluded	Stock fund
569	Political stability - Country rankings	https://www.theglobaleconomy.com/rankings/wb_political_stability/	Canada (eng)	English	11/12/2023; 3:54 PM CET	government index	DuckDuckGo (80 results)	LM	Excluded	No concrete indicators given
570	Vanguard Interm-Term Bond Index Inv. VBIIX	https://www.morningstar.com/funds/XNAS/VBIIX/quote	Canada (eng)	English	11/12/2023; 3:54 PM CET	government index	DuckDuckGo (80 results)	LM	Excluded	Stock fund
571	Best Total Bond Market Index Funds Of 2023	https://www.forbes.com/advisor/retirement/best-total-bond-market-index-funds/	Canada (eng)	English	11/12/2023; 3:54 PM CET	government index	DuckDuckGo (80 results)	LM	Excluded	Stock fund
572	Vanguard Intermediate-Term Treasury ETF	https://investor.vanguard.com/investment-products/etfs/profile/vgit	Canada (eng)	English	11/12/2023; 3:54 PM CET	government index	DuckDuckGo (80 results)	LM	Excluded	Stock fund
573	9 of the Best Bond ETFs to Buy Now	https://money.usnews.com/investing/articles/best-bond-etfs-to-buy-now	Canada (eng)	English	11/12/2023; 3:54 PM CET	government index	DuckDuckGo (80 results)	LM	Excluded	Stock fund
574	ICE BofA Euro High Yield Index Effective Yield	https://fred.stlouisfed.org/series/BAMLHE00EHYIEY	Canada (eng)	English	11/12/2023; 3:54 PM CET	government index	DuckDuckGo (80 results)	LM	Excluded	Stock fund
575	The Personal Consumption Expenditures Price Index	https://www.forbes.com/advisor/investing/pce-inflation/	Canada (eng)	English	11/12/2023; 3:54 PM CET	government index	DuckDuckGo (80 results)	LM	Excluded	Wrong topic/target group
576	Vanguard Short-Term Bond Index Inv. VBISX	https://www.morningstar.com/funds/xnas/vbisx/quote	Canada (eng)	English	11/12/2023; 3:54 PM CET	government index	DuckDuckGo (80 results)	LM	Excluded	Stock fund
577	Most Democratic Countries	https://wisevoter.com/country-rankings/most-democratic-countries/	Canada (eng)	English	11/12/2023; 3:54 PM CET	government index	DuckDuckGo (80 results)	LM	Excluded	No concrete indicators given
578	7 Best Treasury ETFs to Buy Now	https://money.usnews.com/investing/articles/whats-the-best-treasury-etf-to-buy	Canada (eng)	English	11/12/2023; 3:54 PM CET	government index	DuckDuckGo (80 results)	LM	Excluded	Stock fund
579	The Best Bond Funds	https://www.morningstar.com/funds/best-bond-funds	Canada (eng)	English	11/12/2023; 3:54 PM CET	government index	DuckDuckGo (80 results)	LM	Excluded	Stock fund
580	Consumer Price Index	https://www.bls.gov/cpi/tables/home.htm	Canada (eng)	English	11/12/2023; 3:54 PM CET	government index	DuckDuckGo (80 results)	LM	Excluded	Wrong topic/target group
581	Prices and price indexes portal	https://www.statcan.gc.ca/en/subjects-start/prices_and_price_indexes	Canada (eng)	English	11/12/2023; 3:54 PM CET	government index	DuckDuckGo (80 results)	LM	Excluded	Wrong topic/target group
582	Government at a Glance 2021. Country Fact Sheet. Canada	https://www.oecd.org/gov/gov-at-a-glance-2021-canada.pdf	Canada (eng)	English	11/12/2023; 3:54 PM CET	government index	DuckDuckGo (80 results)	LM	Excluded	Wrong topic/target group
583	CORRUPTION PERCEPTIONS INDEX 2020	https://images.transparencycdn.org/images/CPI2020_Report_EN_0802-WEB-1_2021-02-08-103053.pdf	Canada (eng)	English	11/12/2023; 3:54 PM CET	government index	DuckDuckGo (80 results)	LM	Excluded	Wrong topic/target group
584	iShares Core Canadian Government Bond Index ETF	https://www.blackrock.com/ca/investors/en/literature/fact-sheet/xgb-ishares-core-canadian-government-bond-index-etf-fund-fact-sheet-en-ca.pdf	Canada (eng)	English	11/12/2023; 3:54 PM CET	government index	DuckDuckGo (80 results)	LM	Excluded	Stock fund
585	Consumer price index portal	https://www.statcan.gc.ca/en/subjects-start/prices_and_price_indexes/consumer_price_indexes	Canada (eng)	English	11/12/2023; 3:54 PM CET	government index	DuckDuckGo (80 results)	LM	Excluded	Wrong topic/target group
586	Global HealthAn overview of our research on global health.	https://ourworldindata.org/health-meta	Canada (eng)	English	10/12/2023; 12:50 PM CET	health index	DuckDuckGo (80 results)	LM	Excluded	Wrong topic/target group
587	Health and Safety Index (Can)	https://www.wsib.ca/en/health-and-safety-index	Canada (eng)	English	10/12/2023; 12:50 PM CET	health index	DuckDuckGo (80 results)	LM	Excluded	Wrong topic/target group
588	Health Equity Indicators for Cardiovascular Disease (CVD) Toolkit	https://www.cdc.gov/dhdsp/health_equity/index.htm	Canada (eng)	English	10/12/2023; 12:50 PM CET	health index	DuckDuckGo (80 results)	LM	Excluded	No concrete indicators given
589	Indices	https://www.solactive.com/indices/	Canada (eng)	English	10/12/2023; 12:50 PM CET	health index	DuckDuckGo (80 results)	LM	Excluded	Stock fund
590	Quick Stats	https://www.cihi.ca/en/quick-stats	Canada (eng)	English	10/12/2023; 12:50 PM CET	health index	DuckDuckGo (80 results)	LM	Excluded	Wrong topic/target group
591	Best Healthcare ETFs	https://www.investopedia.com/investing/healthcare-etfs/	Canada (eng)	English	10/12/2023; 12:50 PM CET	health index	DuckDuckGo (80 results)	LM	Excluded	Stock fund
592	Canadian Health Indicators	https://cbpp-pcpe.phac-aspc.gc.ca/resources/health-indicators/canadian-health-indicators/	Canada (eng)	English	10/12/2023; 12:50 PM CET	health index	DuckDuckGo (80 results)	LM	Excluded	Wrong topic/target group
593	Health Indicators e-Publication	https://www.cihi.ca/en/health-indicators-e-publication#healthsystem	Canada (eng)	English	10/12/2023; 12:50 PM CET	health index	DuckDuckGo (80 results)	LM	Excluded	Wrong topic/target group
594	Proposed PFAS National Primary Drinking Water Regulation. FAQs for Drinking Water Primacy Agencies	https://www.epa.gov/system/files/documents/2023-03/FAQs_PFAS_States_NPDWR_Final_3.14.23_0.pdf	Canada (eng)	English	10/12/2023; 12:50 PM CET	health index	DuckDuckGo (80 results)	LM	Excluded	Wrong topic/target group
595	Rent Calculator	https://statbel.fgov.be/en/themes/consumer-prices/rent-calculator	Canada (eng)	English	10/12/2023; 12:50 PM CET	health index	DuckDuckGo (80 results)	LM	Excluded	Wrong topic/target group
596	Population Aging and Its Impact on Human Wellbeing in China	https://www.frontiersin.org/articles/10.3389/fpubh.2022.883566/full	Canada (eng)	English	10/12/2023; 8:05 PM CET	ICT index	DuckDuckGo (80 results)	LM	Excluded	No concrete indicators given
597	European Cyberjustice Network	https://www.coe.int/en/web/cepej/european-cyberjustice-network-ecn-	Canada (eng)	English	10/12/2023; 8:05 PM CET	ICT index	DuckDuckGo (80 results)	LM	Excluded	No concrete indicators given
598	Learning and skills	https://data.unicef.org/topic/education/learning-and-skills/	Canada (eng)	English	10/12/2023; 8:05 PM CET	ICT index	DuckDuckGo (80 results)	LM	Included
599	Can Information Communication Technology Unlock Tax Revenue Mobilization in Sub Saharan Africa	https://papers.ssrn.com/sol3/papers.cfm?abstract_id=4488553	Canada (eng)	English	10/12/2023; 8:05 PM CET	ICT index	DuckDuckGo (80 results)	LM	Excluded	Wrong topic/target group
600	Information Communication and Technology (ICT) Literacy Index of ESL Teachers: Expectation vs. Reality of Department of Education (DepEd) Computerisation Programme in Pedagogy	https://www.researchgate.net/publication/373288650_Information_Communication_and_Technology_ICT_Literacy_Index_of_ESL_Teachers_Expectation_vs_Reality_of_Department_of_Education_DepEd_Computerisation_Programme_in_Pedagogy	Canada (eng)	English	10/12/2023; 8:05 PM CET	ICT index	DuckDuckGo (80 results)	LM	Excluded	Wrong topic/target group
601	Icteric human samples: Icterus index and method of estimating an interference-free value for 16 biochemical analyses	https://pubmed.ncbi.nlm.nih.gov/28397988/	Canada (eng)	English	10/12/2023; 8:05 PM CET	ICT index	DuckDuckGo (80 results)	LM	Excluded	Wrong topic/target group
602	ICT Là Gì? ICT Có Thể Ứng Dụng Trong Lĩnh Vực Nào?	https://glints.com/vn/blog/ict-la-gi/	Canada (eng)	Vietnamese	10/12/2023; 8:05 PM CET	ICT index	DuckDuckGo (80 results)	LM	Excluded	Wrong Language
603	FPL Experts: ICT Index can save your season	https://www.premierleague.com/news/958076	Canada (eng)	English	10/12/2023; 8:05 PM CET	ICT index	DuckDuckGo (80 results)	LM	Excluded	Wrong topic/target group
604	Measuring digital development: Facts and Figures 2022	https://www.itu.int/hub/publication/d-ind-ict_mdd-2022/	Canada (eng)	English	10/12/2023; 8:05 PM CET	ICT index	DuckDuckGo (80 results)	LM	Included
605	Technology and Innovation Report 2021	https://unctad.org/page/technology-and-innovation-report-2021	Canada (eng)	English	10/12/2023; 8:05 PM CET	ICT index	DuckDuckGo (80 results)	LM	Excluded	Wrong topic/target group
606	Facts and Figures 2022	https://www.itu.int/itu-d/reports/statistics/facts-figures-2022/index/	Canada (eng)	English	10/12/2023; 8:05 PM CET	ICT index	DuckDuckGo (80 results)	LM	Included
607	Africa Infrastructure Development Index (AIDI), 2022	https://infrastructureafrica.opendataforafrica.org/pbuerhd/africa-infrastructure-development-index-aidi-2022	Canada (eng)	English	10/12/2023; 8:05 PM CET	ICT index	DuckDuckGo (80 results)	LM	Excluded	Wrong topic/target group
608	Information and communication technology price indices	https://www.statcan.gc.ca/en/statistical-programs/document/5032_D3_T9_V1-eng.pdf	Canada (eng)	English	10/12/2023; 8:05 PM CET	ICT index	DuckDuckGo (80 results)	LM	Excluded	Wrong topic/target group
609	ICT Indicators Statistics in Vietnam. Overview Report	https://www.itu.int/en/ITU-D/Regional-Presence/AsiaPacific/Documents/Events/2016/Mar-ICTStats/Presentations/ICT%20Indicators%20Statistics%20in%20Vietnam.pdf	Canada (eng)	English	10/12/2023; 8:05 PM CET	ICT index	DuckDuckGo (80 results)	LM	Excluded	No concrete indicators given
610	The Inclusive Internet Index — A Tool To Witness The Global Expansion Of Information Access For All	https://cleantechnica.com/2018/03/06/inclusive-internet-index-tool-witness-global-expansion-information-access/	Canada (eng)	English	11/12/2023; 4:19 PM CET	internet index	DuckDuckGo (80 results)	LM	Excluded	No concrete indicators given
611	Connectivity for All: Insights From the 2018 Inclusive Internet Index	https://about.fb.com/news/2018/02/state-of-connectivity-2017/	Canada (eng)	English	11/12/2023; 4:19 PM CET	internet index	DuckDuckGo (80 results)	LM	Excluded	No concrete indicators given
612	Dow Jones Composite Internet Index	https://www.marketwatch.com/investing/index/djinet	Canada (eng)	English	11/12/2023; 4:19 PM CET	internet index	DuckDuckGo (80 results)	LM	Excluded	Stock fund
613	First Trust Dow Jones Internet ETF	https://www.firsttrust.ca/Retail/Etf/EtfSummary.aspx?Ticker=FDN	Canada (eng)	English	11/12/2023; 4:19 PM CET	internet index	DuckDuckGo (80 results)	LM	Excluded	Stock fund
614	Fear & Greed Index	https://edition.cnn.com/2023/12/11/business/antisemitism-harvard-president-testimony-meeting/index.html	Canada (eng)	English	11/12/2023; 4:19 PM CET	internet index	DuckDuckGo (80 results)	LM	Excluded	Wrong topic/target group
615	Freedom on the net 2021. Indonesia	https://freedomhouse.org/country/indonesia/freedom-net/2021	Canada (eng)	English	11/12/2023; 4:19 PM CET	internet index	DuckDuckGo (80 results)	LM	Excluded	Wrong topic/target group
616	Direxion Daily CSI China Internet Index Bull 2x Shares (CWEB)	https://stockanalysis.com/etf/cweb/	Canada (eng)	English	11/12/2023; 4:19 PM CET	internet index	DuckDuckGo (80 results)	LM	Excluded	Stock fund
617	The Best & Worst Places for Internet Quality	https://www.statista.com/chart/24261/internet-quality-ranking/	Canada (eng)	English	11/12/2023; 4:19 PM CET	internet index	DuckDuckGo (80 results)	LM	Excluded	No concrete indicators given
618	Internet poverty: The next frontier in development	https://www.brookings.edu/articles/internet-poverty-the-next-frontier-in-development/	Canada (eng)	English	11/12/2023; 4:19 PM CET	internet index	DuckDuckGo (80 results)	LM	Excluded	No concrete indicators given
619	First Trust Dow Jones Internet Index Fund (FDN)	https://finance.yahoo.com/quote/FDN?guccounter=1&guce_referrer=aHR0cHM6Ly9kdWNrZHVja2dvLmNvbS8&guce_referrer_sig=AQAAADpIsyvzkduHXWoorGA4kax5nVYHXYzQGkoUPV_vT0QT6up-JTI1s76sqFugluRg7bEL06TidmPDieFFuthHdcodMjwM5UY7Am4p85NgadNxAkYaYCeDLj80dC395Rhc6VMvjTAlY4AVl0fMHCJZz8F3Gyr3KvD6eNrSZGVHaYAr	Canada (eng)	English	11/12/2023; 4:19 PM CET	internet index	DuckDuckGo (80 results)	LM	Excluded	Stock fund
620	Rural U.S. overpays for the internet, further expanding the digital divide	https://surfshark.com/blog/internet-value-usa-rural-urban-divide	Canada (eng)	English	11/12/2023; 4:19 PM CET	internet index	DuckDuckGo (80 results)	LM	Excluded	No concrete indicators given
621	Countries worldwide with the best value internet prices as of 2022	https://www.statista.com/statistics/1366553/global-internet-value-index-high-countries/	Canada (eng)	English	11/12/2023; 4:19 PM CET	internet index	DuckDuckGo (80 results)	LM	Excluded	No concrete indicators given
622	Internet usage in Indonesia - statistics & facts	https://www.statista.com/topics/2431/internet-usage-in-indonesia/#topicOverview	Canada (eng)	English	11/12/2023; 4:19 PM CET	internet index	DuckDuckGo (80 results)	LM	Excluded	No concrete indicators given
623	Librarians’ Internet Index Adds New Search Technology	https://www.searchenginejournal.com/librarians-internet-index-adds-new-search-technology/3837/	Canada (eng)	English	11/12/2023; 4:19 PM CET	internet index	DuckDuckGo (80 results)	LM	Excluded	Glossary or registry
624	Where Governments Have the Tightest Grip on the Internet	https://www.statista.com/chart/3033/internet-freedom-index/	Canada (eng)	English	11/12/2023; 4:19 PM CET	internet index	DuckDuckGo (80 results)	LM	Excluded	Wrong topic/target group
625	First Trust Dow Jones Internet Index Fund (FDN) Price, Holdings, & News	https://www.marketbeat.com/stocks/NYSEARCA/FDN/	Canada (eng)	English	11/12/2023; 4:19 PM CET	internet index	DuckDuckGo (80 results)	LM	Excluded	Stock fund
626	Nasdaq CTA Internet IndexSM Methodology	https://indexes.nasdaq.com/docs/methodology_QNET.pdf	Canada (eng)	English	11/12/2023; 4:19 PM CET	internet index	DuckDuckGo (80 results)	LM	Excluded	Stock fund
627	The Weather Network	https://www.theweathernetwork.com/weather/list	Canada (eng)	English	11/12/2023; 2:43 PM CET	network index	DuckDuckGo (80 results)	LM	Excluded	Glossary or registry
628	Windows 10 network folders indexing	https://www.tenforums.com/network-sharing/158378-windows-10-network-folders-indexing.html	Canada (eng)	English	11/12/2023; 2:43 PM CET	network index	DuckDuckGo (80 results)	LM	Excluded	Code or formula
629	Effects of social network diversity in the disablement process: a comparison of causal inference methods and an outcome-wide approach to the Indonesian Family Life Surveys, 2007–2015	https://equityhealthj.biomedcentral.com/articles/10.1186/s12939-020-01238-9	Canada (eng)	English	11/12/2023; 2:43 PM CET	network index	DuckDuckGo (80 results)	LM	Excluded	Wrong topic/target group
630	An Introduction to Organizational Network Analysis	https://towardsdatascience.com/an-introduction-to-organizational-network-analysis-cfa91a0e2fda	Canada (eng)	English	11/12/2023; 2:43 PM CET	network index	DuckDuckGo (80 results)	LM	Excluded	Code or formula
631	5 Steps To Fix Windows Indexing Problems	https://redmondmag.com/articles/2020/12/02/5-steps-to-fix-windows-indexing.aspx	Canada (eng)	English	11/12/2023; 2:43 PM CET	network index	DuckDuckGo (80 results)	LM	Excluded	Wrong topic/target group
632	Elastic network interfaces	https://docs.aws.amazon.com/AWSEC2/latest/UserGuide/using-eni.html	Canada (eng)	English	11/12/2023; 2:43 PM CET	network index	DuckDuckGo (80 results)	LM	Excluded	Glossary or registry
633	The S-Network Space Index℠ First Half 2023 Performance	https://www.thespacereport.org/resources/the-s-network-space-indexsm-first-half-2023-performance/	Canada (eng)	English	11/12/2023; 2:43 PM CET	network index	DuckDuckGo (80 results)	LM	Excluded	Wrong topic/target group
634	A scalable online tool for quantitative social network assessment reveals potentially modifiable social environmental risks	https://www.nature.com/articles/s41467-018-06408-6	Canada (eng)	English	11/12/2023; 2:43 PM CET	network index	DuckDuckGo (80 results)	LM	Excluded	Wrong topic/target group
635	Intel Interrupt Moderation	https://github.com/djdallmann/GamingPCSetup/blob/master/CONTENT/RESEARCH/NETWORK/README.md	Canada (eng)	English	11/12/2023; 2:43 PM CET	network index	DuckDuckGo (80 results)	LM	Excluded	Code or formula
636	Network Segregation and Homophily	https://cran.r-project.org/web//packages/netseg/vignettes/netseg.html	Canada (eng)	English	11/12/2023; 2:43 PM CET	network index	DuckDuckGo (80 results)	LM	Excluded	Code or formula
637	Treatment of Russia in Alerian S-Network Global Equity Indexes	https://www.globenewswire.com/news-release/2022/03/04/2396824/0/en/Treatment-of-Russia-in-Alerian-S-Network-Global-Equity-Indexes.html	Canada (eng)	English	11/12/2023; 2:43 PM CET	network index	DuckDuckGo (80 results)	LM	Excluded	No concrete indicators given
638	Social Integration and Network Size	https://www.cmu.edu/common-cold-project/measures-by-study/psychological-and-social-constructs/social-relationships-loneliness-measures/social-integration-network-size.html	Canada (eng)	English	11/12/2023; 2:43 PM CET	network index	DuckDuckGo (80 results)	LM	Excluded	No concrete indicators given
639	CIS 440	https://quizlet.com/613745359/cis-440-flash-cards/	Canada (eng)	English	11/12/2023; 2:43 PM CET	network index	DuckDuckGo (80 results)	LM	Excluded	Wrong topic/target group
640	The social network index and its relation to later-life depression among the elderly aged ≥80 years in Northern Thailand	https://www.tandfonline.com/doi/pdf/10.2147/CIA.S108974	Canada (eng)	English	11/12/2023; 2:43 PM CET	network index	DuckDuckGo (80 results)	LM	Excluded	Wrong topic/target group
641	EURO iSTOXX® 50 Digital Security Tilted	https://qontigo.com/index/isx5dse/	Canada (eng)	English	10/12/2023; 7:05 PM CET	security digital index	DuckDuckGo (80 results)	LM	Excluded	Stock fund
642	The Missouri Death Index	https://www.missourideathindex.com/	Canada (eng)	English	10/12/2023; 7:05 PM CET	security digital index	DuckDuckGo (80 results)	LM	Excluded	Glossary or registry
643	Vital Records	https://www.archives.gov/research/vital-records	Canada (eng)	English	10/12/2023; 7:05 PM CET	security digital index	DuckDuckGo (80 results)	LM	Excluded	Glossary or registry
644	Available tools to evaluate digital health literacy and engagement with eHealth resources: A scoping review	https://www.sciencedirect.com/science/article/pii/S2405844022016681	China	English	3/12/2023; 1:59 PM CET	"digital health literacy" index	DuckDuckGo (30 results)	LM	Excluded	No concrete indicators given
645	Digital literacy as a new determinant of health: A scoping review	https://journals.plos.org/digitalhealth/article?id=10.1371/journal.pdig.0000279	China	English	3/12/2023; 1:59 PM CET	"digital health literacy" index	DuckDuckGo (30 results)	LM	Excluded	No concrete indicators given
646	中国数字经济指数中国数字经济指数，中国数字经济指数（Digital EconomyIndex，DEI）作为新经济系列指数（NEI）的子指数，利用网络大数据挖掘手段，度量了由信息技术革新驱动的数字经济的增长。	https://s.ccxe.com.cn/indices/dei	China	Chinese	3/13/2023; 1:26 PM CET	"digital health" index	DuckDuckGo (30 results)	LM	Excluded	Wrong Language
647	所有模块已正常开放	https://cf.qq.com/cp/a20231110lh/index.shtml	China	Chinese	3/13/2023; 1:26 PM CET	"digital health" index	DuckDuckGo (30 results)	LM	Excluded	Wrong Language
648	重塑增长. 2023埃森哲中国企业数字化转型指数	https://www.accenture.cn/cn-zh/insights/strategy/china-digital-transformation-index-2023	China	Chinese	3/13/2023; 1:26 PM CET	"digital health" index	DuckDuckGo (30 results)	LM	Excluded	Wrong Language
649	Gender gap in digital literacy across generations: Evidence from Indonesia	https://www.sciencedirect.com/science/article/abs/pii/S1544612323009601	China	English	3/12/2023; 1:55 PM CET	"digital literacy" index	DuckDuckGo (30 results)	LM	Excluded	No concrete indicators given
650	Indonesia's digital literacy index climbed to 3.54 in 2022	https://en.antaranews.com/news/271443/indonesias-digital-literacy-index-climbed-to-354-in-2022	China	English	3/12/2023; 1:55 PM CET	"digital literacy" index	DuckDuckGo (30 results)	LM	Excluded	No concrete indicators given
651	Digital Literacy Concepts and Measurement	https://link.springer.com/chapter/10.1007/978-3-030-33016-3_6	China	English	3/12/2023; 1:55 PM CET	"digital literacy" index	DuckDuckGo (30 results)	LM	Included
652	Nature | AI整合电子健康记录(EHR)预测癌症	https://zhuanlan.zhihu.com/p/398140591	China	Chinese	3/12/2023; 2:12 PM CET	"electronic health" index	DuckDuckGo (30 results)	LM	Excluded	Wrong Language
653	Application of the Health Literacy INDEX on the development of a manual for prevention of falls for older adults	https://www.sciencedirect.com/science/article/abs/pii/S0738399116303317	China	English	3/12/2023; 2:02 PM CET	"health literacy" index	DuckDuckGo (30 results)	LM	Excluded	No concrete indicators given
654	（变量）网络分析简介	https://zhuanlan.zhihu.com/p/377105983	China	Chinese	3/12/2023; 2:17 PM CET	"healthcare access" index	DuckDuckGo (30 results)	LM	Excluded	Wrong Language
655	2022网络就绪度指数报告发布，中国升至23位	https://baijiahao.baidu.com/s?id=1750290530143948576	China	Chinese	3/12/2023; 2:17 PM CET	"healthcare access" index	DuckDuckGo (30 results)	LM	Excluded	Wrong Language
656	Building a territory network index	https://desktop.arcgis.com/zh-cn/arcmap/latest/extensions/business-analyst/building-a-territory-network-index.htm	China	English	3/12/2023; 2:17 PM CET	"healthcare access" index	DuckDuckGo (30 results)	LM	Excluded	Wrong topic/target group
657	Network Robustness Index: A new method for identifying critical links and evaluating the performance of transportation networks	https://www.sciencedirect.com/science/article/abs/pii/S0966692305000694	China	English	3/12/2023; 2:17 PM CET	"healthcare access" index	DuckDuckGo (30 results)	LM	Excluded	Wrong topic/target group
658	Towards a comprehensive scale of social network index: A study from investors perspectives	https://www.sciencedirect.com/science/article/abs/pii/S0747563223001772	China	English	3/12/2023; 2:17 PM CET	"healthcare access" index	DuckDuckGo (30 results)	LM	Excluded	Wrong topic/target group
659	文献笔记：关联系数（association index）与生物网络	https://zhuanlan.zhihu.com/p/308673547	China	Chinese	3/12/2023; 2:17 PM CET	"healthcare access" index	DuckDuckGo (30 results)	LM	Excluded	Wrong Language
660	统计用区划代码和城乡划分代码	https://www.stats.gov.cn/sj/tjbz/qhdm/	China	Chinese	3/12/2023; 2:17 PM CET	"healthcare access" index	DuckDuckGo (30 results)	LM	Excluded	Wrong Language
661	网络分布指数	https://baike.baidu.com/item/%E7%BD%91%E7%BB%9C%E5%88%86%E5%B8%83%E6%8C%87%E6%95%B0/8468984	China	Chinese	3/12/2023; 2:17 PM CET	"healthcare access" index	DuckDuckGo (30 results)	LM	Excluded	Wrong Language
662	网络适配器索引值	https://learn.microsoft.com/zh-cn/windows-hardware/drivers/network/network-adapter-index-values	China	Chinese	3/12/2023; 2:17 PM CET	"healthcare access" index	DuckDuckGo (30 results)	LM	Excluded	Wrong Language
663	聊聊网络中的centrality	https://zhuanlan.zhihu.com/p/93268905	China	Chinese	3/12/2023; 2:17 PM CET	"healthcare access" index	DuckDuckGo (30 results)	LM	Excluded	Wrong Language
664	阿里云通义千问720亿参数模型开源	http://www.stdaily.com/index/kejixinwen/202312/420b0cbdce3549c6af1cfadafd5d3bee.shtml	China	Chinese	3/12/2023; 2:17 PM CET	"healthcare access" index	DuckDuckGo (30 results)	LM	Excluded	Wrong Language
665	Measuring health literacy: A systematic review and bibliometric analysis of instruments from 1993 to 2021	https://www.ncbi.nlm.nih.gov/pmc/articles/PMC9286266/	China	English	3/12/2023; 2:10 PM CET	"mobile health" index	DuckDuckGo (30 results)	LM	Excluded	No concrete indicators given
666	Mobile health in China: Current status and future development	https://www.sciencedirect.com/science/article/abs/pii/S1876201814001361	China	English	3/12/2023; 2:10 PM CET	"mobile health" index	DuckDuckGo (30 results)	LM	Excluded	No concrete indicators given
667	Mobile health in China: Does it meet availability, accessibility, acceptability and quality standards?	https://www.sciencedirect.com/science/article/pii/S2211883722000673	China	English	3/12/2023; 2:10 PM CET	"mobile health" index	DuckDuckGo (30 results)	LM	Excluded	No concrete indicators given
668	每日一词∣健康素养水平 health literacy rate	https://language.chinadaily.com.cn/a/202106/22/WS60d1a693a31024ad0bacabbd.html	China	Chinese	3/12/2023; 2:10 PM CET	"mobile health" index	DuckDuckGo (30 results)	LM	Excluded	Wrong Language
669	2022年中科院期刊分区表（公共卫生、环境卫生与职业卫生1区2区3区4区）	https://zhuanlan.zhihu.com/p/616796988	China	Chinese	3/12/2023; 1:37 PM CET	"public health" index	DuckDuckGo (30 results)	LM	Excluded	Wrong Language
670	Journal indexing and metrics	https://journals.sagepub.com/metrics/phr	China	English	3/12/2023; 1:37 PM CET	"public health" index	DuckDuckGo (30 results)	LM	Excluded	Glossary or registry
671	Public Health	https://www.medsci.cn/sci/journal.do?id=05d55638	China	Chinese	3/12/2023; 1:37 PM CET	"public health" index	DuckDuckGo (30 results)	LM	Excluded	Wrong Language
672	Key performance indicators for ports and the shipping fleet	https://unctad.org/system/files/official-document/rmt2021ch4_en.pdf	China	English	3/12/2023; 2:20 PM CET	connectivity index	DuckDuckGo (30 results)	LM	Excluded	Wrong topic/target group
673	Multiplicative version of eccentric connectivity index	https://www.sciencedirect.com/science/article/abs/pii/S0166218X21005047	China	English	3/12/2023; 2:20 PM CET	connectivity index	DuckDuckGo (30 results)	LM	Excluded	Wrong topic/target group
674	On the Difference Between the Eccentric Connectivity Index and Eccentric Distance Sum of Graphs	https://link.springer.com/article/10.1007/s40840-020-01015-5	China	English	3/12/2023; 2:20 PM CET	connectivity index	DuckDuckGo (30 results)	LM	Excluded	Wrong topic/target group
675	全球联接指数	https://baike.baidu.com/item/%E5%85%A8%E7%90%83%E8%81%94%E6%8E%A5%E6%8C%87%E6%95%B0/16193393	China	Chinese	3/12/2023; 2:20 PM CET	connectivity index	DuckDuckGo (30 results)	LM	Excluded	Wrong Language
676	分子连接性指数法(MCI)	https://xueshu.baidu.com/usercenter/paper/show?paperid=bf6ad69eeab87f9b698744afe8eddd7d	China	Chinese	3/12/2023; 2:20 PM CET	connectivity index	DuckDuckGo (30 results)	LM	Excluded	Wrong Language
677	分子连接性指数法(MCI)	https://baike.baidu.com/item/%E5%88%86%E5%AD%90%E8%BF%9E%E6%8E%A5%E6%80%A7%E6%8C%87%E6%95%B0/53663716	China	Chinese	3/12/2023; 2:20 PM CET	connectivity index	DuckDuckGo (30 results)	LM	Excluded	Wrong Language
678	华为发布全球联接指数（GCI）2019报告：智能联接成为经济增长新动力	https://www.huawei.com/cn/news/2019/11/huawei-global-connectivity-index-2019-report	China	Chinese	3/12/2023; 2:20 PM CET	connectivity index	DuckDuckGo (30 results)	LM	Excluded	Wrong Language
679	港口“吸引法则”——连通与高效	https://zhuanlan.zhihu.com/p/96722203	China	Chinese	3/12/2023; 2:20 PM CET	connectivity index	DuckDuckGo (30 results)	LM	Excluded	Wrong Language
680	班轮运输连接指数	https://www.ceicdata.com/zh-hans/indicator/liner-shipping-connectivity-index	China	Chinese	3/12/2023; 2:20 PM CET	connectivity index	DuckDuckGo (30 results)	LM	Excluded	Wrong Language
681	調查您的網路資安風險	https://www.trendmicro.com/zh_tw/security-intelligence/breaking-news/cyber-risk-index.html	China	Chinese	3/13/2023; 2:40 PM CET	cybersecurity index	DuckDuckGo (30 results)	LM	Excluded	Wrong Language
682	DIGITALECONOMY REPORT 2021	https://unctad.org/page/digital-economy-report-2021	China	English	3/13/2023; 1:10 PM CET	digital index	DuckDuckGo (30 results)	LM	Included
683	Digital China Index Report 2019	https://www.tisi.org/14432	China	English	3/13/2023; 1:10 PM CET	digital index	DuckDuckGo (30 results)	LM	Excluded	No concrete indicators given
684	DIGITAL CHINA: POWERING THE ECONOMY TO GLOBAL COMPETITIVENESS	https://www.mckinsey.com/~/media/McKinsey/Industries/Technology%20Media%20and%20Telecommunications/High%20Tech/Our%20Insights/Digital%20China%20Powering%20the%20economy%20to%20global%20competitiveness/MGI_Digital-China_Executive-summary_Dec-2017.pdf	China	English	3/13/2023; 1:10 PM CET	digital index	DuckDuckGo (30 results)	LM	Excluded	Wrong topic/target group
685	Index	https://www.filedesc.com/zh/file/index	China	Chinese	3/13/2023; 1:10 PM CET	digital index	DuckDuckGo (30 results)	LM	Excluded	Wrong Language
686	Measuring digital economy in China	https://www.aimspress.com/aimspress-data/nar/2022/3/PDF/NAR-04-03-015.pdf	China	English	3/13/2023; 1:10 PM CET	digital index	DuckDuckGo (30 results)	LM	Excluded	Wrong topic/target group
687	The Digital City Index	https://www.digitalcityindex.com/city-index-results	China	English	3/13/2023; 1:10 PM CET	digital index	DuckDuckGo (30 results)	LM	Excluded	Wrong topic/target group
688	“五星卡”签发启用 首日50人领取新版外国人永久居留身份证	http://www.stdaily.com/index/kejixinwen/202312/2f1534f4688944bab2fdec3ed6a46679.shtml	China	Chinese	3/12/2023; 2:25 PM CET	government index	DuckDuckGo (30 results)	LM	Excluded	Wrong Language
689	China's government bonds join FTSE Russell's flagship index	https://english.www.gov.cn/statecouncil/ministries/202110/30/content_WS617c7eb5c6d0df57f98e440f.html	China	English	3/12/2023; 2:25 PM CET	government index	DuckDuckGo (30 results)	LM	Excluded	Wrong topic/target group
690	Government Effectiveness: Estimate	https://data.worldbank.org/indicator/GE.EST	China	English	3/12/2023; 2:25 PM CET	government index	DuckDuckGo (30 results)	LM	Excluded	No concrete indicators given
691	Open Government Data	https://www.oecd.org/gov/digital-government/open-government-data.htm	China	English	3/12/2023; 2:25 PM CET	government index	DuckDuckGo (30 results)	LM	Excluded	Wrong topic/target group
692	一文读懂所有主流指数【超级干货】	https://zhuanlan.zhihu.com/p/364617756	China	Chinese	3/12/2023; 2:25 PM CET	government index	DuckDuckGo (30 results)	LM	Excluded	Wrong Language
693	亚太-疫情控管指数	https://sc.macromicro.me/charts/20771/asia-stringency-index	China	Chinese	3/12/2023; 2:25 PM CET	government index	DuckDuckGo (30 results)	LM	Excluded	Wrong Language
694	投票规则	http://tj.news.cn/ztbd/2023zgwtp/index.htm	China	Chinese	3/12/2023; 2:25 PM CET	government index	DuckDuckGo (30 results)	LM	Excluded	Wrong Language
695	神秘的地下遗迹，这里未知的宝藏与危险并存	https://cfhd.cf.qq.com/cp/a20231128ver/index.html	China	Chinese	3/12/2023; 2:25 PM CET	government index	DuckDuckGo (30 results)	LM	Excluded	Wrong Language
696	空军某旅推动教育实践活动走深走实	http://www.mod.gov.cn/gfbw/gfjy_index/16270273.html	China	Chinese	3/12/2023; 2:25 PM CET	government index	DuckDuckGo (30 results)	LM	Excluded	Wrong Language
697	Global One Health Index	https://www.shsmu.edu.cn/sghen/info/1021/1123.htm	China	English	3/13/2023; 1:31 PM CET	health index	DuckDuckGo (30 results)	LM	Excluded	No concrete indicators given
698	Health Care Index by Country 2021	https://www.numbeo.com/health-care/rankings_by_country.jsp?title=2021	China	English	3/13/2023; 1:31 PM CET	health index	DuckDuckGo (30 results)	LM	Excluded	No concrete indicators given
699	不来梅市播报	https://baike.baidu.com/item/%E4%B8%8D%E6%9D%A5%E6%A2%85%E5%B8%82/62847302	China	Chinese	3/13/2023; 1:31 PM CET	health index	DuckDuckGo (30 results)	LM	Excluded	Wrong Language
700	个人简介	https://faculty.sdu.edu.cn/leizhang/zh_CN/index.htm	China	Chinese	3/13/2023; 1:31 PM CET	health index	DuckDuckGo (30 results)	LM	Excluded	Wrong Language
701	信息共享加速 患者诊疗减负（暖闻热评）	http://health.people.com.cn/n1/2023/1129/c14739-40127854.html	China	Chinese	3/13/2023; 1:31 PM CET	health index	DuckDuckGo (30 results)	LM	Excluded	Wrong Language
702	健康指数概念及理论模型	https://zhjbkz.ahmu.edu.cn/cn/article/doi/10.16462/j.cnki.zhjbkz.2022.10.002	China	Chinese	3/13/2023; 1:31 PM CET	health index	DuckDuckGo (30 results)	LM	Excluded	Wrong Language
703	儿童呼吸道疾病如何防治？中西医结合如何发力？——国家卫健委新闻发布会回应冬季呼吸道疾病防治焦点问题	http://www.news.cn/health/2023-12/02/c_1130005666.htm	China	Chinese	3/13/2023; 1:31 PM CET	health index	DuckDuckGo (30 results)	LM	Excluded	Wrong Language
704	全球195个国家和地区的医疗质量与可及性排名	https://zhuanlan.zhihu.com/p/387889798	China	Chinese	3/13/2023; 1:31 PM CET	health index	DuckDuckGo (30 results)	LM	Excluded	Wrong Language
705	全球首个全健康指数重磅发布	https://www.shsmu.edu.cn/sgh/info/1225/2891.htm	China	Chinese	3/13/2023; 1:31 PM CET	health index	DuckDuckGo (30 results)	LM	Excluded	Wrong Language
706	康斯特大學	https://zh.wikipedia.org/wiki/%E5%BA%B7%E6%96%AF%E7%89%B9%E5%A4%A7%E5%AD%B8	China	Chinese	3/13/2023; 1:31 PM CET	health index	DuckDuckGo (30 results)	LM	Excluded	Wrong Language
707	德国最好的癌症治疗医院	https://www.vaidam.com/zh-CN/hospitals/oncology-and-oncosurgery/cancer-treatment/germany	China	Chinese	3/13/2023; 1:31 PM CET	health index	DuckDuckGo (30 results)	LM	Excluded	Wrong Language
708	新华全媒+丨儿童感染呼吸道疾病后如何居家护理？何时就医？专家答疑	http://www.news.cn/health/2023-11/29/c_1129999360.htm	China	Chinese	3/13/2023; 1:31 PM CET	health index	DuckDuckGo (30 results)	LM	Excluded	Wrong Language
709	柳叶刀发布全球医疗质量指数，来看中国的排名！	https://www.mediecogroup.com/news/206/	China	Chinese	3/13/2023; 1:31 PM CET	health index	DuckDuckGo (30 results)	LM	Excluded	Wrong Language
710	[经管数据集] 世界IDI信息化发展指数2007-2017年数据（缺失2009)	https://bbs.pinggu.org/thread-11183810-1-1.html	China	Chinese	3/13/2023; 1:50 PM CET	ICT index	DuckDuckGo (30 results)	LM	Excluded	Wrong Language
711	ICT技术与数据中心之间存在怎样的关系	https://zhuanlan.zhihu.com/p/45314501	China	Chinese	3/13/2023; 1:50 PM CET	ICT index	DuckDuckGo (30 results)	LM	Excluded	Wrong Language
712	ITU-D - 信息通信技术统计. 数据与分析：把握信息社会的脉搏	https://www.itu.int/itu-d/sites/statistics/zh-hans/	China	Chinese	3/13/2023; 1:50 PM CET	ICT index	DuckDuckGo (30 results)	LM	Excluded	Wrong Language
713	全球数字经济发展指数报告（TIMG 2023)	ifb.cass.cn/newpc/sjk/202306/P020230601501807198861.pdf	China	Chinese	3/13/2023; 1:50 PM CET	ICT index	DuckDuckGo (30 results)	LM	Excluded	Wrong Language
714	华为ICT学院	https://e.huawei.com/cn/talent/ict-academy/#/home	China	Chinese	3/13/2023; 1:50 PM CET	ICT index	DuckDuckGo (30 results)	LM	Excluded	Wrong Language
715	如何正确理解中国ICT发展指数IDI排全球82位	https://www.sohu.com/a/46243454_263944	China	Chinese	3/13/2023; 1:50 PM CET	ICT index	DuckDuckGo (30 results)	LM	Excluded	Wrong Language
716	年终盘点 | 通信世界全媒体2023年度盘点系列报道即将开启！	https://finance.sina.com.cn/tech/roll/2023-12-01/doc-imzwpmnt7329257.shtml	China	Chinese	3/13/2023; 1:50 PM CET	ICT index	DuckDuckGo (30 results)	LM	Excluded	Wrong Language
717	徐州港ICT集装箱陆改水业务首航成功	http://jtyst.jiangsu.gov.cn/art/2023/12/1/art_41904_11086639.html	China	Chinese	3/13/2023; 1:50 PM CET	ICT index	DuckDuckGo (30 results)	LM	Excluded	Wrong Language
718	5G下井，河南“智”绘煤炭行业新未来	http://www.stdaily.com/index/kejixinwen/202312/cba0d252ac694eceb84db81170bb32d8.shtml	China	Chinese	3/13/2023; 2:35 PM CET	internet index	DuckDuckGo (30 results)	LM	Excluded	Wrong Language
719	CSI Overseas China Internet (CSIH11136)	https://www.investing.com/indices/csi-overseas-china-internet	China	English	3/13/2023; 2:35 PM CET	internet index	DuckDuckGo (30 results)	LM	Excluded	Stock fund
720	中国互联网50指数 (H30533)及跟踪该指数的 中概互联网ETF（513050）详解和估值	https://xueqiu.com/7232557977/191088357	China	Chinese	3/13/2023; 2:35 PM CET	internet index	DuckDuckGo (30 results)	LM	Excluded	Wrong Language
721	中国产业互联网发展指数China Industrial Internet Index（CII）2019-2020｜报告发布	http://www.iii.tsinghua.edu.cn/info/1096/1610.htm	China	Chinese	3/13/2023; 2:35 PM CET	internet index	DuckDuckGo (30 results)	LM	Excluded	Wrong Language
722	中证海外中国互联网指数 (CSIH11136)	https://cn.investing.com/indices/csi-overseas-china-internet	China	English	3/13/2023; 2:35 PM CET	internet index	DuckDuckGo (30 results)	LM	Excluded	Stock fund
723	清华大学研究团队首次对外公布中国的iCPI（Internet-based Consumer Price Index）	https://www.sss.tsinghua.edu.cn/info/1073/1133.htm	China	Chinese	3/13/2023; 2:35 PM CET	internet index	DuckDuckGo (30 results)	LM	Excluded	Wrong Language
724	网站带index和不带index为什么不一样？	https://www.zhihu.com/question/65066848	China	Chinese	3/13/2023; 2:35 PM CET	internet index	DuckDuckGo (30 results)	LM	Excluded	Wrong Language
725	道琼斯国际互联网指数	https://www.spglobal.com/spdji/zh/indices/equity/dow-jones-international-internet-index/#overview	China	English	3/13/2023; 2:35 PM CET	internet index	DuckDuckGo (30 results)	LM	Excluded	Stock fund
726	“十三五”我国IDI将稳步提升——发力移动宽带普及率、移动电话普及率和固定宽带普及率	http://www.caict.ac.cn/kxyj/caictgd/201804/t20180428_159212.htm	China	Chinese	3/13/2023; 1:40 PM CET	security digital index	DuckDuckGo (30 results)	LM	Excluded	Wrong Language
727	CFA一级讲义 - Reading 45	https://zhuanlan.zhihu.com/p/85075934	China	Chinese	3/13/2023; 1:40 PM CET	security digital index	DuckDuckGo (30 results)	LM	Excluded	Wrong Language
728	Development and Interpretation of the Security Rating Index	https://www.nist.gov/publications/development-and-interpretation-security-rating-index	China	English	3/13/2023; 1:40 PM CET	security digital index	DuckDuckGo (30 results)	LM	Excluded	Wrong topic/target group
729	Digital Assets Solutions	https://www.msci.com/zh/our-solutions/indexes/digital-assets-indexes	China	English	3/13/2023; 1:40 PM CET	security digital index	DuckDuckGo (30 results)	LM	Excluded	Stock fund
730	Digital Security	https://link.springer.com/chapter/10.1007/978-981-16-8527-9_5	China	English	3/13/2023; 1:40 PM CET	security digital index	DuckDuckGo (30 results)	LM	Excluded	Wrong topic/target group
731	Index Security definition	https://www.lawinsider.com/dictionary/index-security	China	English	3/13/2023; 1:40 PM CET	security digital index	DuckDuckGo (30 results)	LM	Excluded	Wrong topic/target group
732	Reinvent for Growth. Accenture China Digital Transformation Index 2023	https://www.accenture.com/cn-en/insights/strategy/china-digital-transformation-index-2023	China	English	3/13/2023; 1:40 PM CET	security digital index	DuckDuckGo (30 results)	LM	Excluded	No concrete indicators given
733	The digital skills gap index (Wiley)	https://dsgi.wiley.com/global-rankings/	Ethiopia	English	06/01/2024 15:31 PST	"digital literacy" index	2,120,000 vs. 60 (1st page)	II	Excluded	No concrete indicators given
734	Digital literacy index in Indonesia	https://www.statista.com/statistics/1337349/indonesia-digital-literacy-index-by-type/	Ethiopia	English	06/01/2024 15:31 PST	"digital literacy" index	2,120,000 vs. 60 (1st page)	II	Excluded	No free access
735	Global digital health index	https://www.measureevaluation.org/his-strengthening-resource-center/his-tools/tool%3FToolId=67.html	Ethiopia	English	06/01/2024 10:21 AM PST	[digital health] index	1,050,000,000 vs. 60 (1st page)	II	Excluded	Glossary or registry
736	Digital health index	https://www.bertelsmann-stiftung.de/en/our-projects/the-digital-patient/projektthemen/smarthealthsystems	Ethiopia	English	06/01/2024 10:21 AM PST	[digital health] index	1,050,000,000 vs. 60 (1st page)	II	Excluded	No concrete indicators given
737	Digital health index - data intelligence	https://dataintelligence.ro/data-solutions/digital-health-index/	Ethiopia	English	06/01/2024 10:21 AM PST	[digital health] index	1,050,000,000 vs. 60 (1st page)	II	Excluded	Wrong topic/target group
738	Digital health indicator	https://www.himss.org/what-we-do-solutions/digital-health-indicator	Ethiopia	English	06/01/2024 10:21 AM PST	[digital health] index	1,050,000,000 vs. 60 (1st page)	II	Excluded	No concrete indicators given
739	S & P Kensho Digital Health index	https://www.spglobal.com/spdji/en/indices/equity/sp-kensho-digital-health-index-usd/#overview	Ethiopia	English	06/01/2024 10:21 AM PST	[digital health] index	1,050,000,000 vs. 60 (1st page)	II	Excluded	Stock fund
740	MSCI ACWI IMI Digital Health Index	https://www.msci.com/documents/10199/9faea426-e873-9c51-ec48-7f5ac8ffddd1	Ethiopia	English	06/01/2024 10:21 AM PST	[digital health] index	1,050,000,000 vs. 60 (1st page)	II	Excluded	Stock fund
741	Global digital health index and maturity model	https://echalliance.com/news/global-digital-health-index-maturity-model-request-for-country-participation/	Ethiopia	English	06/01/2024 10:21 AM PST	[digital health] index	1,050,000,000 vs. 60 (1st page)	II	Excluded	Company/social media account name
742	Official Launch of Global Digital Health Index (GDHI)	https://iaphl.org/resources/publications/official-launch-of-global-digital-health-index-gdhi-2/	Ethiopia	English	06/01/2024 10:21 AM PST	[digital health] index	1,050,000,000 vs. 60 (1st page)	II	Excluded	Company/social media account name
743	Africa digital health index	https://www.linkedin.com/pulse/africa-digital-health-index-isaac-pomboloka?trk=public_post	Ethiopia	English	06/01/2024 10:21 AM PST	[digital health] index	1,050,000,000 vs. 60 (1st page)	II	Excluded	Company/social media account name
744	Syntax Digital Health index	https://www.syntaxdata.com/indices/SYDGHL	Ethiopia	English	06/01/2024 10:21 AM PST	[digital health] index	1,050,000,000 vs. 60 (1st page)	II	Excluded	Stock fund
745	Global Digital Health resources and maturity models: a summary	https://www.healthdatacollaborative.org/fileadmin/uploads/hdc/Documents/Working_Groups/Digital_Health_Interoperability_Working_Group/Global_Digital_Health_Resources_and_Maturity_Models_A_Summary_UPDATED.pdf	Ethiopia	English	06/01/2024 10:21 AM PST	[digital health] index	1,050,000,000 vs. 60 (1st page)	II	Excluded	Glossary or registry
746	Digital health indicator	https://mhealth-hub.org/digital-health-indicator	Ethiopia	English	06/01/2024 10:21 AM PST	[digital health] index	1,050,000,000 vs. 60 (1st page)	II	Excluded	No free access
747	Digital health assessment toolkit	https://documents1.worldbank.org/curated/en/271901636353443086/pdf/Main-Report.pdf	Ethiopia	English	06/01/2024 10:21 AM PST	[digital health] index	1,050,000,000 vs. 60 (1st page)	II	Included
748	Kearney digital ESG health index	https://www.kearney.com/service/digital/article/-/insights/kearney-digital-esg-health-index	Ethiopia	English	06/01/2024 10:21 AM PST	[digital health] index	1,050,000,000 vs. 60 (1st page)	II	Excluded	Wrong topic/target group
749	Safe on web digital health index	https://safeonweb.be/en/digital-health-index	Ethiopia	English	06/01/2024 10:21 AM PST	[digital health] index	1,050,000,000 vs. 60 (1st page)	II	Excluded	Wrong topic/target group
750	Solactive Telemedicine and digital health index	https://www.solactive.com/Indices/?index=DE000SL0A121	Ethiopia	English	06/01/2024 10:21 AM PST	[digital health] index	1,050,000,000 vs. 60 (1st page)	II	Excluded	Stock fund
751	Global health security index	https://www.nti.org/about/programs-projects/project/global-health-security-index/	Ethiopia	English	06/01/2024 12:57 PST	[public health] index	1,950,000,000 vs. 60 (1st page)	II	Excluded	Company/social media account name
752	Global health security index	https://impact.economist.com/global-health-security-index/	Ethiopia	English	06/01/2024 12:57 PST	[public health] index	1,950,000,000 vs. 60 (1st page)	II	Excluded	Company/social media account name
753	Consumers international digital index	https://www.consumersinternational.org/what-we-do/digital-rights/digital-index/	Ethiopia	English	06/01/2024 9:07 AM PST	digital index	2,710,000,000 vs. 60 (1st page)	II	Excluded	No free access
754	Index digital	https://www.index.digital/	Ethiopia	English	06/01/2024 9:07 AM PST	digital index	2,710,000,000 vs. 60 (1st page)	II	Excluded	No concrete indicators given
755	2021 Digital consumer index	https://www.euromonitor.com/2021-digital-consumer-index-pinpointing-the-most-promising-digital-opportunities/report	Ethiopia	English	06/01/2024 9:07 AM PST	digital index	2,710,000,000 vs. 60 (1st page)	II	Excluded	No free access
756	UK office of national statistics health index	https://www.ons.gov.uk/peoplepopulationandcommunity/healthandsocialcare/healthandwellbeing/methodologies/healthindexindicatorsanddefinitions	Ethiopia	English	06/01/2024 11:37 AM PST	health index	2,870,000,000 vs. 60 (1st page)	II	Excluded	Wrong topic/target group
757	Health indicators: conceptual and operational considerations	https://www3.paho.org/hq/index.php?option=com_docman&view=download&category_slug=health-analysis-metrics-evidence-9907&alias=45249-health-indicators-conceptual-operational-considerations-249&Itemid=270&lang=pt	Ethiopia	English	06/01/2024 11:37 AM PST	health index	2,870,000,000 vs. 60 (1st page)	II	Excluded	No concrete indicators given
758	Ethiopia Global health security index profile	https://www.ghsindex.org/country/ethiopia/	Ethiopia	English	06/01/2024 11:37 AM PST	health index	2,870,000,000 vs. 60 (1st page)	II	Excluded	Wrong topic/target group
759	The urban health index	https://www.who.int/publications/i/item/9789241507806	Ethiopia	English	06/01/2024 11:37 AM PST	health index	2,870,000,000 vs. 60 (1st page)	II	Excluded	Wrong topic/target group
760	Health index score	https://www.statista.com/statistics/1290168/health-index-of-countries-worldwide-by-health-index-score/	Ethiopia	English	06/01/2024 11:37 AM PST	health index	2,870,000,000 vs. 60 (1st page)	II	Excluded	No concrete indicators given
761	ICT Index	https://www.ictindex.io/	Ethiopia	English	06/01/2024 13:09 PST	ICT index	152,000,000 vs. 60 (1st page)	II	Excluded	Stock fund
762	The ICT development index	https://www.itu.int/en/ITU-D/Statistics/Pages/IDI/default.aspx	Ethiopia	English	06/01/2024 13:09 PST	ICT index	152,000,000 vs. 60 (1st page)	II	Excluded	No concrete indicators given
763	ICT Index	https://fpl247.com/player/ictindex	Ethiopia	English	06/01/2024 13:09 PST	ICT index	152,000,000 vs. 60 (1st page)	II	Excluded	Wrong topic/target group
764	ICT development index 2023 (ITU)	https://www.itu.int/itu-d/reports/statistics/idi2023/	Ethiopia	English	06/01/2024 13:09 PST	ICT index	152,000,000 vs. 60 (1st page)	II	Excluded	No concrete indicators given
765	International data and economic analysis	https://idea.usaid.gov/cd/ethiopia/information-and-communications-technology-ict	Ethiopia	English	06/01/2024 13:09 PST	ICT index	152,000,000 vs. 60 (1st page)	II	Excluded	No concrete indicators given
766	Stoxx global digital security	https://qontigo.com/index/stxtdsv/	Ethiopia	English	06/01/2024 13:09 PST	security digital index	843,000,000 vs. 60 (1st page)	II	Excluded	Stock fund
767	ITU Global cybersecurity index	https://www.itu.int/en/ITU-D/Cybersecurity/Pages/global-cybersecurity-index.aspx	Ethiopia	English	06/01/2024 13:09 PST	security digital index	843,000,000 vs. 60 (1st page)	II	Excluded	No concrete indicators given
768	Mobile security index 2022	https://papers.govtech.com/Mobile-Security-Index-2022-141566.html	Ethiopia	English	06/01/2024 13:09 PST	security digital index	843,000,000 vs. 60 (1st page)	II	Excluded	No free access
769	OECD digital security	https://papers.govtech.com/Mobile-Security-Index-2022-141566.html	Ethiopia	English	06/01/2024 13:09 PST	security digital index	843,000,000 vs. 60 (1st page)	II	Excluded	No concrete indicators given
770	Consumer digital trust index	https://cpl.thalesgroup.com/data-trust-index#download-popup	Ethiopia	English	06/01/2024 13:09 PST	security digital index	843,000,000 vs. 60 (1st page)	II	Excluded	Wrong topic/target group
771	The Cyber Defense Index	https://www.technologyreview.com/2022/11/15/1063189/the-cyber-defense-index-2022-23/	Ethiopia	English	06/01/2024 13:09 PST	security digital index	843,000,000 vs. 60 (1st page)	II	Excluded	No concrete indicators given
772	Unisys Security Index	https://www.unisys.com/unisys-security-index/	Ethiopia	English	06/01/2024 13:09 PST	security digital index	843,000,000 vs. 60 (1st page)	II	Excluded	No concrete indicators given
773	National Cyber security Index (NCSI)	https://ncsi.ega.ee/methodology/	Ethiopia	English	06/01/2024 13:09 PST	security digital index	843,000,000 vs. 60 (1st page)	II	Excluded	No concrete indicators given
774	Global cyber security Index	https://composite-indicators.jrc.ec.europa.eu/explorer/explorer/indices/GCI/global-cyber-security-index	Ethiopia	English	06/01/2024 13:09 PST	security digital index	843,000,000 vs. 60 (1st page)	II	Excluded	No concrete indicators given
775	MSCI ACWI IMI Cyber Security Index (USD)	https://www.msci.com/documents/10199/86561fb0-31ba-c32b-15b0-877fd5f26882	Ethiopia	English	06/01/2024 13:09 PST	security digital index	843,000,000 vs. 60 (1st page)	II	Excluded	Stock fund
776	A 3-Item Measure of Digital Health Care Literacy	https://formative.jmir.org/2022/4/e36043	Germany	English	09/10/2023; 3:04 PM CEST	[digital health literacy] index	34.200.000 vs. 60 (First page)	LM	Included
777	A 3-Item Measure of Digital Health Care Literacy	https://formative.jmir.org/2022/4/e36043	Germany	English	09/10/2023; 3:04 PM CEST	[digital health literacy] index	34.200.000 vs. 60 (First page)	LM	Excluded	No concrete indicators given
778	Health Literacy Data Map USA	http://healthliteracymap.unc.edu/#	Germany	English	09/10/2023; 3:04 PM CEST	[digital health literacy] index	34.200.000 vs. 60 (First page)	LM	Excluded	No concrete indicators given
779	Measures of eHealth Literacy: Options for the Malaysian Population	https://www.google.com/url?sa=t&rct=j&q=&esrc=s&source=web&cd=&cad=rja&uact=8&ved=2ahUKEwjm-M2qh-mBAxXSQvEDHRvjAb04MhAWegQIBxAB&url=http%3A%2F%2Fjournalarticle.ukm.my%2F13916%2F1%2F36849-116325-1-PB.pdf&usg=AOvVaw2VtQqmHr5xZG0WYzIPdEmb&opi=89978449	Germany	English	09/10/2023; 3:04 PM CEST	[digital health literacy] index	34.200.000 vs. 60 (First page)	LM	Excluded	No concrete indicators given
780	Personal Health Literacy Measurement Tools	https://www.ahrq.gov/health-literacy/research/tools/index.html	Germany	English	09/10/2023; 3:04 PM CEST	[digital health literacy] index	34.200.000 vs. 60 (First page)	LM	Excluded	No concrete indicators given
781	Development of mHealth Literacy and Digital Health Equity Assessment Scale	https://ieeexplore.ieee.org/document/9826269	Germany	English	09/10/2023; 3:04 PM CEST	[digital health literacy] index	34.200.000 vs. 60 (First page)	LM	Excluded	No free access
782	Development of the Digital Health Literacy Instrument	https://www.ncbi.nlm.nih.gov/pmc/articles/PMC5358017/	Germany	English	09/10/2023; 3:04 PM CEST	[digital health literacy] index	34.200.000 vs. 60 (First page)	LM	Included
783	The HLS19-DIGI Instrument to measure Digital Health Literacy	https://www.google.com/url?sa=t&rct=j&q=&esrc=s&source=web&cd=&cad=rja&uact=8&ved=2ahUKEwiIh9LLhemBAxV3R_EDHX9iCzYQFnoECCkQAQ&url=https%3A%2F%2Fm-pohl.net%2Fsites%2Fm-pohl.net%2Ffiles%2Finline-files%2FFactsheet%2520HLS19-DIGI.pdf&usg=AOvVaw368R9_zoh_I4V8Vx5L2Cv9&opi=89978449	Germany	English	09/10/2023; 3:04 PM CEST	[digital health literacy] index	34.200.000 vs. 60 (First page)	LM	Included
784	Digital Health Index	https://www.digitalhealthindex.ro/4/2023	Germany	English	26/09/2023; 1:34 PM CEST	[digital health] index	1.130.000.000 vs. 60 (1st page)	LM	Excluded	Wrong topic/target group
785	Digital Health Maturity Index (ger)	https://link.springer.com/chapter/10.1007/978-3-658-25461-2_1 & https://sci-hub.se/10.1007/978-3-658-25461-2_1	Germany	English	26/09/2023; 1:34 PM CEST	[digital health] index	1.130.000.000 vs. 60 (1st page)	LM	Excluded	No concrete indicators given
786	Future Health Index	https://www.philips.com/a-w/about/news/future-health-index/reports/	Germany	English	26/09/2023; 1:34 PM CEST	[digital health] index	1.130.000.000 vs. 60 (1st page)	LM	Excluded	No concrete indicators given
787	MSCI ACWI IMI Digital Health Index	https://www.google.com/url?sa=t&rct=j&q=&esrc=s&source=web&cd=&cad=rja&uact=8&ved=2ahUKEwieksKfl8iBAxUKOuwKHUv2Drk4ChAWegQIDRAB&url=https%3A%2F%2Fwww.zhaw.ch%2Fstorage%2Fhochschule%2Fmedien%2Fnews%2F2021%2F210914-digital-health-report-2021.pdf&usg=AOvVaw21rAmitsG4glL8QEXKkPXC&opi=89978449	Germany	English	26/09/2023; 1:34 PM CEST	[digital health] index	1.130.000.000 vs. 60 (1st page)	LM	Excluded	Stock fund
788	S&P Kensho Digital Health Index	https://www.spglobal.com/spdji/en/indices/equity/sp-kensho-digital-health-index-usd/#overview	Germany	English	26/09/2023; 1:34 PM CEST	[digital health] index	1.130.000.000 vs. 60 (1st page)	LM	Excluded	Stock fund
789	Solactive Telemedicine & Digital Health Index	https://etf.capital/etf-vergleich/Solactive-Telemedicine-&-Digital-Health-Index	Germany	English	26/09/2023; 1:34 PM CEST	[digital health] index	1.130.000.000 vs. 60 (1st page)	LM	Excluded	Stock fund
790	#SmartHealthSystems	https://www.bertelsmann-stiftung.de/de/publikationen/publikation/did/smarthealthsystems	Germany	German	26/09/2023; 1:34 PM CEST	[digital health] index	1.130.000.000 vs. 60 (1st page)	LM	Included
791	Global Digital Health Index	https://monitor.digitalhealthmonitor.org/indicators_info	Germany	English	26/09/2023; 1:34 PM CEST	[digital health] index	1.130.000.000 vs. 60 (1st page)	LM	Included
792	Australian Digital Inclusion Index	https://www.digitalinclusionindex.org.au/dashboard/Total.aspx	Germany	English	09/10/2023; 3:04 PM CEST	[digital literacy] index	41.900.000 vs. 60 (First page)	LM	Included
793	digital literacy index	https://salmapatel.co.uk/user-research/measure-to-assess-digital-competency/attachment/digital-literacy-index/	Germany	English	09/10/2023; 3:04 PM CEST	[digital literacy] index	41.900.000 vs. 60 (First page)	LM	Excluded	No concrete indicators given
794	Digital Literacy Levels in ASEAN	https://www.europeanproceedings.com/article/10.15405/epsbs.2021.04.74	Germany	English	09/10/2023; 3:04 PM CEST	[digital literacy] index	41.900.000 vs. 60 (First page)	LM	Excluded	No concrete indicators given
795	Digital Skills Gap Index (DSGI)	https://dsgi.wiley.com/methodology/	Germany	English	09/10/2023; 3:04 PM CEST	[digital literacy] index	41.900.000 vs. 60 (First page)	LM	Excluded	No concrete indicators given
796	Indonesia’s Digital literacy index	https://www.statista.com/statistics/1337349/indonesia-digital-literacy-index-by-type/	Germany	English	09/10/2023; 3:04 PM CEST	[digital literacy] index	41.900.000 vs. 60 (First page)	LM	Excluded	No concrete indicators given
797	The Media Literacy Index	https://www.google.com/url?sa=t&rct=j&q=&esrc=s&source=web&cd=&cad=rja&uact=8&ved=2ahUKEwjEqpKtg-mBAxWR2wIHHXXXC9s4MhAWegQIBxAB&url=https%3A%2F%2Fosis.bg%2Fwp-content%2Fuploads%2F2023%2F06%2FMLI-report-in-English-22.06.pdf&usg=AOvVaw3QR88mG6XBQ-o3LCXAwSra&opi=89978449	Germany	English	09/10/2023; 3:04 PM CEST	[digital literacy] index	41.900.000 vs. 60 (First page)	LM	Excluded	Wrong topic/target group
798	Digital media literacy index	https://thecenterfordigitalequity.org/research/digital-media-literacy-index/	Germany	English	09/10/2023; 3:04 PM CEST	[digital literacy] index	41.900.000 vs. 60 (First page)	LM	Included
799	Country has national Electronic Health Record (EHR)	https://www.who.int/data/gho/indicator-metadata-registry/imr-details/4791	Germany	English	16/10/2023; 10:46 AM CEST	[electronic health] index	2.410.000.000 vs. 60 (first page)	LM	Included
800	.IE Digital Health Index (Ireland)	https://www.weare.ie/sme-digital-health-index/	Germany	English	16/10/2023; 10:46 AM CEST	[electronic health] index	2.410.000.000 vs. 60 (first page)	LM	Excluded	Wrong topic/target group
801	Digital Health Index	https://dataintelligence.ro/data-solutions/digital-health-index/	Germany	English	16/10/2023; 10:46 AM CEST	[electronic health] index	2.410.000.000 vs. 60 (first page)	LM	Excluded	Wrong topic/target group
802	Digital Health Index (Belgium)	https://campagne.safeonweb.be/en/digital-health-index#what-is-this-index-about	Germany	English	16/10/2023; 10:46 AM CEST	[electronic health] index	2.410.000.000 vs. 60 (first page)	LM	Excluded	Wrong topic/target group
803	Field Testing of a Novel Holistic National Health Outcome Score: An Indicator of Health from Patient-Reported Outcomes	https://www.google.com/url?sa=t&rct=j&q=&esrc=s&source=web&cd=&cad=rja&uact=8&ved=2ahUKEwjolcCbmfqBAxV0R_EDHbiJA8c4KBAWegQIBRAB&url=https%3A%2F%2Fwww.ispor.org%2Fdocs%2Fdefault-source%2Fintl2023%2Fpro7583-health-indexcompressed-pdf.pdf%3Fsfvrsn%3D8bd5e31c_0&usg=AOvVaw0sVxPOmsjGXC9p18p9xur1&opi=89978449	Germany	English	16/10/2023; 10:46 AM CEST	[electronic health] index	2.410.000.000 vs. 60 (first page)	LM	Excluded	No concrete indicators given
804	JB Tracker Zertifikat auf den JB Next Generation Digital Health Index (NTR)	https://derivatives.juliusbaer.com/home/restricted/de/eu-kids-4-priips	Germany	English	16/10/2023; 10:46 AM CEST	[electronic health] index	2.410.000.000 vs. 60 (first page)	LM	Excluded	Stock fund
805	Master Patient Index (MPI)	https://www.ihs.gov/HIE/masterpatientindex/	Germany	English	16/10/2023; 10:46 AM CEST	[electronic health] index	2.410.000.000 vs. 60 (first page)	LM	Excluded	Glossary or registry
806	Nasdaq CTA Global Digital Health Index	https://indexes.nasdaqomx.com/Index/Overview/BEWELL	Germany	English	16/10/2023; 10:46 AM CEST	[electronic health] index	2.410.000.000 vs. 60 (first page)	LM	Excluded	Stock fund
807	Personalised Health Index	https://futureproofinghealthcare.com/en/data-sources	Germany	English	16/10/2023; 10:46 AM CEST	[electronic health] index	2.410.000.000 vs. 60 (first page)	LM	Excluded	No concrete indicators given
808	Sustainability Index	https://futureproofinghealthcare.com/en/data-sources	Germany	English	16/10/2023; 10:46 AM CEST	[electronic health] index	2.410.000.000 vs. 60 (first page)	LM	Excluded	No concrete indicators given
809	SYDGHL | Syntax Digital Health Index	https://www.syntaxdata.com/indices/SYDGHL	Germany	English	16/10/2023; 10:46 AM CEST	[electronic health] index	2.410.000.000 vs. 60 (first page)	LM	Excluded	Stock fund
810	Euro Health Consumer Index	https://healthpowerhouse.com/publications/	Germany	English	16/10/2023; 10:46 AM CEST	[electronic health] index	2.410.000.000 vs. 60 (first page)	LM	Included
811	Indicator Metadata Registry List	https://www.who.int/data/gho/indicator-metadata-registry	Germany	English	16/10/2023; 10:46 AM CEST	[electronic health] index	2.410.000.000 vs. 60 (first page)	LM	Included
812	OECD Digital Health	https://www.oecd-ilibrary.org/sites/08cffda7-en/index.html?itemId=/content/component/08cffda7-en	Germany	English	16/10/2023; 10:46 AM CEST	[electronic health] index	2.410.000.000 vs. 60 (first page)	LM	Included
813	Measuring comprehensive health literacy in general populations: validation of instrument, indices and scales of the HLS-EU study	https://www.google.com/url?sa=t&rct=j&q=&esrc=s&source=web&cd=&cad=rja&uact=8&ved=2ahUKEwiNnM_JkfqBAxW3VvEDHa6GCDY4ChAWegQIDBAB&url=https%3A%2F%2Fwww.bumc.bu.edu%2Fhealthliteracyconference%2Ffiles%2F2014%2F06%2FPelikan-et-al-HARC-2014-fin.pdf&usg=AOvVaw2Tf2AdhvwyH395W4qfh1-T&opi=89978449	Germany	English	16/10/2023; 10:23 AM CEST	[health literacy] index	86.700.000 vs. 60 (first page)	LM	Included
814	Application of the Health Literacy INDEX on the development of a manual for prevention of falls for older adults	https://pubmed.ncbi.nlm.nih.gov/27516436/	Germany	English	16/10/2023; 10:23 AM CEST	[health literacy] index	86.700.000 vs. 60 (first page)	LM	Excluded	No concrete indicators given
815	Health literacy index in relation to drug information received from pharmacists	https://www.bio-conferences.org/articles/bioconf/abs/2021/13/bioconf_biomic2021_03001/bioconf_biomic2021_03001.html	Germany	English	16/10/2023; 10:23 AM CEST	[health literacy] index	86.700.000 vs. 60 (first page)	LM	Excluded	No concrete indicators given
816	Health literacy index: A new tool for health literacy assessment	https://www.researchgate.net/publication/326845020_Health_literacy_index_A_new_tool_for_health_literacy_assessment	Germany	English	16/10/2023; 10:23 AM CEST	[health literacy] index	86.700.000 vs. 60 (first page)	LM	Excluded	Wrong topic/target group
817	Health Literacy INDEX: development, reliability, and validity of a new tool for evaluating the health literacy demands of health information materials	https://pubmed.ncbi.nlm.nih.gov/23030571/ & https://sci-hub.se/10.1080/10810730.2012.712612	Germany	English	16/10/2023; 10:23 AM CEST	[health literacy] index	86.700.000 vs. 60 (first page)	LM	Excluded	Wrong topic/target group
818	Australian Healthcare Index	https://australianhealthcareindex.com.au/australian-healthcare-index-june-2023-report/	Germany	English	16/10/2023; 11:31 AM CEST	[healthcare access] index	1.630.000.000 vs. 60 (first page)	LM	Included
819	Access to Medicine Index (ger)	https://accesstomedicinefoundation.org/sectors-and-research/index-ranking	Germany	English	16/10/2023; 11:31 AM CEST	[healthcare access] index	1.630.000.000 vs. 60 (first page)	LM	Excluded	Wrong topic/target group
820	Global Burden of Disease Study 2015 (GBD 2015) Healthcare Access and Quality Index Based on Amenable Mortality 1990–2015	https://ghdx.healthdata.org/record/ihme-data/gbd-2015-healthcare-access-and-quality-index-1990-2015	Germany	English	16/10/2023; 11:31 AM CEST	[healthcare access] index	1.630.000.000 vs. 60 (first page)	LM	Excluded	No concrete indicators given
821	Global Women’s Health Index	https://hologic.womenshealthindex.com/en/methodology	Germany	English	16/10/2023; 11:31 AM CEST	[healthcare access] index	1.630.000.000 vs. 60 (first page)	LM	Excluded	Wrong topic/target group
822	GLOBSEC Healthcare Readiness Index	https://www.globsec.org/what-we-do/publications/globsec-healthcare-readiness-index-2021	Germany	English	16/10/2023; 11:31 AM CEST	[healthcare access] index	1.630.000.000 vs. 60 (first page)	LM	Included
823	Health Inclusivity Index	https://impact.economist.com/projects/health-inclusivity-index	Germany	English	16/10/2023; 11:31 AM CEST	[healthcare access] index	1.630.000.000 vs. 60 (first page)	LM	Included
824	Health Sciences Index	https://www.healthscienceindex.com/	Germany	English	16/10/2023; 10:29 AM CEST	[mobile health] index	2.790.000.000 vs. 60 (first page)	LM	Excluded	Wrong topic/target group
825	M-Health Index & Navigation Database	https://mindapps.org/	Germany	English	16/10/2023; 10:29 AM CEST	[mobile health] index	2.790.000.000 vs. 60 (first page)	LM	Excluded	Glossary or registry
826	Role of Mobile Phone Penetration and Health Index in Human Development	https://www.researchgate.net/publication/318711131_Role_of_Mobile_Phone_Penetration_and_Health_Index_in_Human_Development	Germany	English	16/10/2023; 10:29 AM CEST	[mobile health] index	2.790.000.000 vs. 60 (first page)	LM	Excluded	No concrete indicators given
827	Sustainable Health Index	https://startshi.com/home	Germany	English	16/10/2023; 10:29 AM CEST	[mobile health] index	2.790.000.000 vs. 60 (first page)	LM	Excluded	Wrong topic/target group
828	Validation of the mobile Health Index (mHI) for remote monitoring of IBD disease activity	https://www.google.com/url?sa=t&rct=j&q=&esrc=s&source=web&cd=&cad=rja&uact=8&ved=2ahUKEwjN4ILGk_qBAxWnXvEDHRC1AOQ4FBAWegQIBBAB&url=https%3A%2F%2Fwww.bertelsmann-stiftung.de%2Ffileadmin%2Ffiles%2FProjekte%2FDer_digitale_Patient%2FVV_SHS-Studie_EN.pdf&usg=AOvVaw3p_rb1QbBtt5ip4pBeh7Yr&opi=89978449	Germany	English	16/10/2023; 10:29 AM CEST	[mobile health] index	2.790.000.000 vs. 60 (first page)	LM	Excluded	No concrete indicators given
829	Visual Wednesdays: The 2014 Mobile Health Index	https://rockhealth.com/2014-mobile-health-index/	Germany	English	16/10/2023; 10:29 AM CEST	[mobile health] index	2.790.000.000 vs. 60 (first page)	LM	Excluded	No concrete indicators given
830	ACSIMA: A Cyber Security Index for Mobile Health Apps	https://ieeexplore.ieee.org/document/9680299	Germany	English	6/10/2023; 10:29 AM CEST	[mobile health] index	2.790.000.000 vs. 60 (first page)	LM	Excluded	No free access
831	Mobile health readiness factors: From the perspectives of mobile health users in Indonesia	https://www.sciencedirect.com/science/article/pii/S2352914821000800 & https://sci-hub.se/10.1016/j.imu.2021.100590	Germany	English	6/10/2023; 10:29 AM CEST	[mobile health] index	2.790.000.000 vs. 60 (first page)	LM	Included
832	National Health Security Preparedness Index	https://nhspi.org/tools-resources/	Germany	English	26/09/2023; 2:43 PM CEST	[public health] index	1.790.000.000 vs. 60 (1st page)	LM	Included
833	Sustainable Public Health Index	https://www.sciencedirect.com/science/article/abs/pii/S0305750X21003235	Germany	English	26/09/2023; 2:43 PM CEST	[public health] index	1.790.000.000 vs. 60 (1st page)	LM	Excluded	No free access
834	Diseases and Conditions Index	https://www.publichealthontario.ca/en/Diseases-and-Conditions/Diseases-and-Conditions-Index	Germany	English	26/09/2023; 2:43 PM CEST	[public health] index	1.790.000.000 vs. 60 (1st page)	LM	Excluded	Glossary or registry
835	European Core Health Indicators (ECHI)	https://health.ec.europa.eu/indicators-and-data/european-core-health-indicators-echi_en	Germany	English	26/09/2023; 2:43 PM CEST	[public health] index	1.790.000.000 vs. 60 (1st page)	LM	Excluded	Wrong topic/target group
836	Health Indicators - Oregon	https://www.oregon.gov/oha/ph/about/pages/healthstatusindicators.aspx	Germany	English	26/09/2023; 2:43 PM CEST	[public health] index	1.790.000.000 vs. 60 (1st page)	LM	Excluded	Wrong topic/target group
837	Health Indicators. Conceptual and operational considerations	https://www.google.com/url?sa=t&rct=j&q=&esrc=s&source=web&cd=&cad=rja&uact=8&ved=2ahUKEwjV5YuYpsiBAxXJtqQKHbWMCl8QFnoECDcQAQ&url=https%3A%2F%2Fwww3.paho.org%2Fhq%2Findex.php%3Foption%3Dcom_docman%26view%3Ddownload%26category_slug%3Dhealth-analysis-metrics-evidence-9907%26alias%3D45249-health-indicators-conceptual-operational-considerations-249%26Itemid%3D270%26lang%3Dpt&usg=AOvVaw0-8OHV-lG3616Sh…	Germany	English	26/09/2023; 2:43 PM CEST	[public health] index	1.790.000.000 vs. 60 (1st page)	LM	Excluded	Wrong topic/target group
838	Healthy Indexes in Public Health Practice and Research	https://www.tandfonline.com/doi/abs/10.1080/10408390701326268	Germany	English	26/09/2023; 2:43 PM CEST	[public health] index	1.790.000.000 vs. 60 (1st page)	LM	Excluded	Wrong topic/target group
839	Healthy Places Index (California)	https://www.healthyplacesindex.org/	Germany	English	26/09/2023; 2:43 PM CEST	[public health] index	1.790.000.000 vs. 60 (1st page)	LM	Excluded	Wrong topic/target group
840	Indikatoren von Public Mental Health (ger)	https://www.rki.de/DE/Content/Gesundheitsmonitoring/Studien/MHS/mhs_node.html	Germany	English	26/09/2023; 2:43 PM CEST	[public health] index	1.790.000.000 vs. 60 (1st page)	LM	Excluded	Wrong topic/target group
841	Population Health Status Indicators	https://www.toronto.ca/community-people/health-wellness-care/health-inspections-monitoring/population-health-status-indicators-2/	Germany	English	26/09/2023; 2:43 PM CEST	[public health] index	1.790.000.000 vs. 60 (1st page)	LM	Excluded	Wrong topic/target group
842	Public Health Outcomes Framework	https://fingertips.phe.org.uk/profile/public-health-outcomes-framework	Germany	English	26/09/2023; 2:43 PM CEST	[public health] index	1.790.000.000 vs. 60 (1st page)	LM	Excluded	Wrong topic/target group
843	Public Health Statistics	https://www.azdhs.gov/preparedness/public-health-statistics/index.php	Germany	English	26/09/2023; 2:43 PM CEST	[public health] index	1.790.000.000 vs. 60 (1st page)	LM	Excluded	Glossary or registry
844	Public Health Workforce Development Index	https://portal.ct.gov/DPH/Public-Health-Workforce-Development/Public-Health-Workforce-Development-Index-Page	Germany	English	26/09/2023; 2:43 PM CEST	[public health] index	1.790.000.000 vs. 60 (1st page)	LM	Excluded	Glossary or registry
845	Test Information Index	https://www.publichealthontario.ca/en/Laboratory-Services/Test-Information-Index	Germany	English	26/09/2023; 2:43 PM CEST	[public health] index	1.790.000.000 vs. 60 (1st page)	LM	Excluded	Glossary or registry
846	Urban Health Index - WHO	https://www.google.com/url?sa=t&rct=j&q=&esrc=s&source=web&cd=&cad=rja&uact=8&ved=2ahUKEwjV5YuYpsiBAxXJtqQKHbWMCl8QFnoECBUQAQ&url=https%3A%2F%2Fapps.who.int%2Firis%2Fbitstream%2Fhandle%2F10665%2F136839%2F9789241507806_eng.pdf%3Fsequence%3D1&usg=AOvVaw1LJyRZVK3S-eltcfdJtrGb&opi=89978449	Germany	English	26/09/2023; 2:43 PM CEST	[public health] index	1.790.000.000 vs. 60 (1st page)	LM	Excluded	No concrete indicators given
847	Healthy Places Index	https://www.healthyplacesindex.org/	Germany	English	26/09/2023; 2:43 PM CEST	[public health] index	1.790.000.000 vs. 60 (1st page)	LM	Excluded	Wrong topic/target group
848	Connectivity Index	https://www.pecc.org/research/connectivity-index	Germany	English	16/10/2023; 12:06 PM CEST	connectivity index	153.000.000 vs 60 (first page)	LM	Included
849	Mobile Connectivity Index	https://www.mobileconnectivityindex.com/index.html	Germany	English	16/10/2023; 12:06 PM CEST	connectivity index	153.000.000 vs 60 (first page)	LM	Included
850	The Global Connectivity Report 2022	https://www.itu.int/itu-d/reports/statistics/global-connectivity-report-2022/	Germany	English	16/10/2023; 12:06 PM CEST	connectivity index	153.000.000 vs 60 (first page)	LM	Included
851	BlueStar® Global 5G Connectivity Index	https://www.marketvector.com/indexes/sector/bluestar-global-5g-connectivity	Germany	English	16/10/2023; 12:06 PM CEST	connectivity index	153.000.000 vs 60 (first page)	LM	Excluded	Stock fund
852	Connectivity Index	https://www.sciencedirect.com/topics/computer-science/connectivity-index	Germany	English	16/10/2023; 12:06 PM CEST	connectivity index	153.000.000 vs 60 (first page)	LM	Excluded	Glossary or registry
853	Connectivity Index - Internal Measure	https://search.r-project.org/CRAN/refmans/clv/html/connectivity.html	Germany	English	16/10/2023; 12:06 PM CEST	connectivity index	153.000.000 vs 60 (first page)	LM	Excluded	Code or formula
854	Connectivity Index (Australia)	https://connectivity-index.com/	Germany	English	16/10/2023; 12:06 PM CEST	connectivity index	153.000.000 vs 60 (first page)	LM	Excluded	Wrong topic/target group
855	connectivity index: Function for the Connectivity index (Comparisons'...	https://rdrr.io/github/LoukiaSpin/rnmamod/man/connectivity_index.html	Germany	English	16/10/2023; 12:06 PM CEST	connectivity index	153.000.000 vs 60 (first page)	LM	Excluded	Code or formula
856	Eccentric Connectivity Index: A Novel Highly Discriminating Topological Descriptor for Structure−Property and Structure−Activity Studies	https://pubs.acs.org/doi/10.1021/ci960049h	Germany	English	16/10/2023; 12:06 PM CEST	connectivity index	153.000.000 vs 60 (first page)	LM	Excluded	Wrong topic/target group
857	General Sum-Connectivity Index with a = 1 for Trees and Unicyclic Graphs with k Pendants	https://ieeexplore.ieee.org/document/7426099	Germany	English	16/10/2023; 12:06 PM CEST	connectivity index	153.000.000 vs 60 (first page)	LM	Excluded	Wrong topic/target group
858	Habitat Connectivity Index	https://www.nature.scot/professional-advice/land-and-sea-management/managing-land/habitat-networks/habitat-connectivity-index	Germany	English	16/10/2023; 12:06 PM CEST	connectivity index	153.000.000 vs 60 (first page)	LM	Excluded	Wrong topic/target group
859	IATA air connectivity index	https://www.google.com/url?sa=t&rct=j&q=&esrc=s&source=web&cd=&cad=rja&uact=8&ved=2ahUKEwiNoKHmqPqBAxXnxQIHHf6KCq4QFnoECC8QAQ&url=https%3A%2F%2Fwww.iata.org%2Fen%2Fiata-repository%2Fpublications%2Feconomic-reports%2Fair-connectivity-measuring-the-connections-that-drive-economic-growth%2F&usg=AOvVaw0zF9KTpWswXMmKMXPWg60Z&opi=89978449	Germany	English	16/10/2023; 12:06 PM CEST	connectivity index	153.000.000 vs 60 (first page)	LM	Excluded	Wrong topic/target group
860	Introducing a rail connectivity index	https://www.europarl.europa.eu/doceo/document/E-9-2023-001344_EN.html	Germany	English	16/10/2023; 12:06 PM CEST	connectivity index	153.000.000 vs 60 (first page)	LM	Excluded	Wrong topic/target group
861	Liner shipping connectivity index, quarterly	https://unctadstat.unctad.org/datacentre/dataviewer/US.LSCI	Germany	English	16/10/2023; 12:06 PM CEST	connectivity index	153.000.000 vs 60 (first page)	LM	Excluded	Wrong topic/target group
862	Longitudinal connectivity in hydromorphological quality assessments of rivers. The ICF index: A river connectivity index and its application to Catalan rivers	https://www.google.com/url?sa=t&rct=j&q=&esrc=s&source=web&cd=&cad=rja&uact=8&ved=2ahUKEwiE--PWqfqBAxXI1wIHHWvxAsk4MhAWegQIBBAB&url=https%3A%2F%2Fwww.limnetica.net%2Fdocumentos%2Flimnetica%2Flimnetica-30-2-p-273.pdf&usg=AOvVaw0KzuEXwTvpc_NbAfgXOzbP&opi=89978449	Germany	English	16/10/2023; 12:06 PM CEST	connectivity index	153.000.000 vs 60 (first page)	LM	Excluded	Wrong topic/target group
863	National Connectivity Index (Australia)	http://www.environment.gov.au/fed/catalog/search/resource/details.page?uuid=%7BC56A6856-D2F1-4BE8-AFF2-02245C8060FF%7D	Germany	English	16/10/2023; 12:06 PM CEST	connectivity index	153.000.000 vs 60 (first page)	LM	Excluded	Wrong topic/target group
864	Network Connectivity Index	https://www.google.com/url?sa=t&rct=j&q=&esrc=s&source=web&cd=&cad=rja&uact=8&ved=2ahUKEwih2d6SqfqBAxUr1gIHHfPVCpo4FBAWegQICxAB&url=https%3A%2F%2Fwww.rockyview.ca%2FPortals%2F0%2FFiles%2FBuildingPlanning%2FPlanning%2FATP%2FATP-SouthCounty-Appendix-G-Network-Connectivity-Index.pdf&usg=AOvVaw0pF5DmX9kHgU97iGTRTOMS&opi=89978449	Germany	English	16/10/2023; 12:06 PM CEST	connectivity index	153.000.000 vs 60 (first page)	LM	Excluded	Wrong topic/target group
865	On a novel connectivity index	https://link.springer.com/article/10.1007/s10910-008-9515-z	Germany	English	16/10/2023; 12:06 PM CEST	connectivity index	153.000.000 vs 60 (first page)	LM	Excluded	Wrong topic/target group
866	Port Connectivity Index	https://www.valenciaport.com/en/statistics/indices/indice-de-conectividad-portuaria/	Germany	English	16/10/2023; 12:06 PM CEST	connectivity index	153.000.000 vs 60 (first page)	LM	Excluded	Wrong topic/target group
867	Status connectivity indices and co-indices of graphs and its computation to some distance-balanced graphs	https://www.tandfonline.com/doi/full/10.1016/j.akcej.2018.09.002	Germany	English	16/10/2023; 12:06 PM CEST	connectivity index	153.000.000 vs 60 (first page)	LM	Excluded	Stock fund
868	STOXX® WORLD AC NEXGEN CONNECTIVITY INDEX	https://www.google.com/url?sa=t&rct=j&q=&esrc=s&source=web&cd=&cad=rja&uact=8&ved=2ahUKEwjSl5-wqfqBAxWM4QIHHdDDCJk4KBAWegQIBxAB&url=https%3A%2F%2Fwww.stoxx.com%2Fdocument%2FIndices%2FFactsheets%2F2023%2FJune%2FSTXCONNG.pdf&usg=AOvVaw1pDWE4-WHGUnUxjFd0dXtR&opi=89978449	Germany	English	16/10/2023; 12:06 PM CEST	connectivity index	153.000.000 vs 60 (first page)	LM	Excluded	Stock fund
869	The Belt and Road Cities’ Connectivity Index	https://www.google.com/url?sa=t&rct=j&q=&esrc=s&source=web&cd=&cad=rja&uact=8&ved=2ahUKEwih2d6SqfqBAxUr1gIHHfPVCpo4FBAWegQIChAB&url=https%3A%2F%2Fwww3.weforum.org%2Fdocs%2FWEF_Belt_and_Road_Cities_Connectivity_Index_2021_EN.pdf&usg=AOvVaw2QGx8aRlHF_3azP6F1qFDo&opi=89978449	Germany	English	16/10/2023; 12:06 PM CEST	connectivity index	153.000.000 vs 60 (first page)	LM	Excluded	Wrong topic/target group
870	The connectivity index 25 years after	https://pubmed.ncbi.nlm.nih.gov/11760000/	Germany	English	16/10/2023; 12:06 PM CEST	connectivity index	153.000.000 vs 60 (first page)	LM	Excluded	Wrong topic/target group
871	The Connectivity Index; Internet Connection Experience of The World	https://www.sigmatelecom.com/post/connectivity-index-internet-connection-experience	Germany	English	16/10/2023; 12:06 PM CEST	connectivity index	153.000.000 vs 60 (first page)	LM	Excluded	No concrete indicators given
872	The connectivity index: an effective metric for grading epileptogenicity	https://pubmed.ncbi.nlm.nih.gov/31561212/	Germany	English	16/10/2023; 12:06 PM CEST	connectivity index	153.000.000 vs 60 (first page)	LM	Excluded	Wrong topic/target group
873	Variable Connectivity Index as a Tool for Modeling Structure-Property Relationships	https://www.mdpi.com/1420-3049/9/12/1177	Germany	English	16/10/2023; 12:06 PM CEST	connectivity index	153.000.000 vs 60 (first page)	LM	Excluded	Wrong topic/target group
874	Work Connectivity Index (WCI)	https://danschawbel.com/work-connectivity-index-wci/	Germany	English	16/10/2023; 12:06 PM CEST	connectivity index	153.000.000 vs 60 (first page)	LM	Excluded	Wrong topic/target group
875	Cyber Risk Index (ger)	https://nordvpn.com/de/cri/	Germany	English	16/10/2023; 1:05 PM CEST	cybersecurity index	177.000.000 vs 60 (first page)	LM	Excluded	No concrete indicators given
876	Cyber Threat Index	https://www.imperva.com/cyber-threat-index/	Germany	English	16/10/2023; 1:05 PM CEST	cybersecurity index	177.000.000 vs 60 (first page)	LM	Excluded	No concrete indicators given
877	Cybersecurity Exposure Index (CEI)	https://passwordmanagers.co/cybersecurity-exposure-index/	Germany	English	16/10/2023; 1:05 PM CEST	cybersecurity index	177.000.000 vs 60 (first page)	LM	Excluded	No concrete indicators given
878	Cybersecurity Index	https://www.deraktionaer.de/aktien/kurse/cybersecurityindex-de000sl0eal3.html	Germany	English	16/10/2023; 1:05 PM CEST	cybersecurity index	177.000.000 vs 60 (first page)	LM	Excluded	Stock fund
879	Cybersecurity Index: Pulse Secure und CyberRisk Alliance haben Anlass zur Sorge (ger)	https://www.infopoint-security.de/cybersecurity-index-pulse-secure-und-cyberrisk-alliance-haben-anlass-zur-sorge/a26153/	Germany	English	16/10/2023; 1:05 PM CEST	cybersecurity index	177.000.000 vs 60 (first page)	LM	Excluded	Stock fund
880	Cybersecurity Readiness Index	https://www.cisco.com/c/m/en_us/products/security/cybersecurity-reports/cybersecurity-readiness-index.html	Germany	English	16/10/2023; 1:05 PM CEST	cybersecurity index	177.000.000 vs 60 (first page)	LM	Excluded	No concrete indicators given
881	Fünf Cybersecurity Indizes im Vergleich	https://capinside.com/c/fuenf-cybersecurity-indizes-im-vergleich-was-unterscheidet-diese-und-wer-hat-die-beste-performance	Germany	English	16/10/2023; 1:05 PM CEST	cybersecurity index	177.000.000 vs 60 (first page)	LM	Excluded	Stock fund
882	Global Cyber Strategies Index	https://www.csis.org/programs/strategic-technologies-program/archives/cybersecurity-and-governance/global-cyber	Germany	English	16/10/2023; 1:05 PM CEST	cybersecurity index	177.000.000 vs 60 (first page)	LM	Excluded	Glossary or registry
883	IBM Security X-Force Threat Intelligence Index	https://www.ibm.com/reports/threat-intelligence	Germany	English	16/10/2023; 1:05 PM CEST	cybersecurity index	177.000.000 vs 60 (first page)	LM	Excluded	No concrete indicators given
884	ISE Cyber Security Index (^HXR)	https://finance.yahoo.com/quote/%5EHXR/?guccounter=1&guce_referrer=aHR0cHM6Ly93d3cuZ29vZ2xlLmNvbS8&guce_referrer_sig=AQAAAFME7U6pdSf4h3fviiFh-tk6GEh52thnWXsJRPGnCB9zyycGbmsbrpQQoRbihMTLX5bZELRYOBuO9lPdiLP06H2KZo42g8VES0pIXqJ_tX428Xj80qMzpymMD3d-FwfLhbUASSQZraZWF7JoFMT93HacBfMOFn_BCX5q130X41uo	Germany	English	16/10/2023; 1:05 PM CEST	cybersecurity index	177.000.000 vs 60 (first page)	LM	Excluded	Stock fund
885	MSCI ACWI IMI Cyber Security Index	https://www.google.com/url?sa=t&rct=j&q=&esrc=s&source=web&cd=&cad=rja&uact=8&ved=2ahUKEwjF9OfOtvqBAxWZcvEDHYHcAR44FBAWegQIAxAB&url=https%3A%2F%2Fwww.msci.com%2Fdocuments%2F10199%2F86561fb0-31ba-c32b-15b0-877fd5f26882&usg=AOvVaw32nr8jZ2Ynldc9KiVHLTEJ&opi=89978449	Germany	English	16/10/2023; 1:05 PM CEST	cybersecurity index	177.000.000 vs 60 (first page)	LM	Excluded	Stock fund
886	Nasdaq’s cybersecurity indexes	https://www.nasdaq.com/solutions/cybersecurity-indexes	Germany	English	16/10/2023; 1:05 PM CEST	cybersecurity index	177.000.000 vs 60 (first page)	LM	Excluded	Stock fund
887	Nixu Cybersecurity Index 2022	https://www.nixu.com/nixu_cybersecurity_index_22	Germany	English	16/10/2023; 1:05 PM CEST	cybersecurity index	177.000.000 vs 60 (first page)	LM	Excluded	No concrete indicators given
888	S&P Kensho Cyber Security Index	https://www.spglobal.com/spdji/en/indices/equity/sp-kensho-cyber-security-index/#overview	Germany	English	16/10/2023; 1:05 PM CEST	cybersecurity index	177.000.000 vs 60 (first page)	LM	Excluded	Stock fund
889	The Cyber Defense Index	https://www.technologyreview.com/2022/11/15/1063189/the-cyber-defense-index-2022-23/	Germany	English	16/10/2023; 1:05 PM CEST	cybersecurity index	177.000.000 vs 60 (first page)	LM	Excluded	No concrete indicators given
890	The Index of Cyber Security	https://wp.nyu.edu/awm1/calculations/	Germany	English	16/10/2023; 1:05 PM CEST	cybersecurity index	177.000.000 vs 60 (first page)	LM	Excluded	No concrete indicators given
891	WisdomTree Team8 Cybersecurity Index	https://www.boersennews.de/markt/indizes/detail/inst-257578460/	Germany	English	16/10/2023; 1:05 PM CEST	cybersecurity index	177.000.000 vs 60 (first page)	LM	Excluded	Stock fund
892	National Cyber Security Index	https://ncsi.ega.ee/indicators/	Germany	English	16/10/2023; 1:05 PM CEST	cybersecurity index	177.000.000 vs 60 (first page)	LM	Included
893	The Global Cybersecurity Index (GCI)	https://www.itu.int/en/ITU-D/Cybersecurity/Pages/global-cybersecurity-index.aspx	Germany	English	16/10/2023; 1:05 PM CEST	cybersecurity index	177.000.000 vs 60 (first page)	LM	Included
894	Digital Economy and Society Index (DESI)	https://digital-agenda-data.eu/	Germany	English	26/09/2023; 1:20 PM CEST	digital index	3.030.000.000 vs. 60 (1st page)	LM	Included
895	Digital Readiness Index	https://www.cisco.com/c/en/us/about/csr/research-resources/digital-readiness.html	Germany	English	26/09/2023; 1:20 PM CEST	digital index	3.030.000.000 vs. 60 (1st page)	LM	Included
896	Digitalisierungs-Index (ger)	https://www.de.digital/DIGITAL/Navigation/DE/Lagebild/Wie-digital-ist-Deutschlands-Wirtschaft/wie-digital-ist-deutschlands-wirtschaft.html	Germany	German	26/09/2023; 1:20 PM CEST	digital index	3.030.000.000 vs. 60 (1st page)	LM	Included
897	e-Government Benchmark	https://digital-decade-desi.digital-strategy.ec.europa.eu/datasets/e-gov-2020/indicators	Germany	English	26/09/2023; 1:20 PM CEST	digital index	3.030.000.000 vs. 60 (1st page)	LM	Included
898	D21 Digital Index (ger)	https://initiatived21.de/publikationen/d21-digital-index	Germany	English	26/09/2023; 1:20 PM CEST	digital index	3.030.000.000 vs. 60 (1st page)	LM	Excluded	No concrete indicators given
899	Chandler Good Government Index	https://chandlergovernmentindex.com/	Germany	English	16/10/2023; 12:32 PM CEST	government index	1.930.000.000 vs 60 (first page)	LM	Included
900	Databank: Worldwide Governance Indicators	https://databank.worldbank.org/source/worldwide-governance-indicators#	Germany	English	16/10/2023; 12:32 PM CEST	government index	1.930.000.000 vs 60 (first page)	LM	Included
901	European Quality of Government Index	https://ec.europa.eu/regional_policy/information-sources/maps/quality-of-government_en	Germany	English	16/10/2023; 12:32 PM CEST	government index	1.930.000.000 vs 60 (first page)	LM	Excluded	Wrong topic/target group
902	Government Defence Anti-Corruption Index	https://government.defenceindex.org/methodology/Methodology	Germany	English	16/10/2023; 12:32 PM CEST	government index	1.930.000.000 vs 60 (first page)	LM	Excluded	No concrete indicators given
903	Government Defence Integrity Index	https://ti-defence.org/gdi/methodology/the-gdi-indicators/	Germany	English	16/10/2023; 12:32 PM CEST	government index	1.930.000.000 vs 60 (first page)	LM	Excluded	Wrong topic/target group
904	Government effectiveness index	https://www.theglobaleconomy.com/indicators_list.php	Germany	English	16/10/2023; 12:32 PM CEST	government index	1.930.000.000 vs 60 (first page)	LM	Included
905	A-Z index of U.S. government departments and agencies	https://www.usa.gov/agency-index	Germany	English	16/10/2023; 12:32 PM CEST	government index	1.930.000.000 vs 60 (first page)	LM	Excluded	Glossary or registry
906	Consumer price index (Germany)	https://www.destatis.de/EN/Themes/Economy/Prices/Consumer-Price-Index/_node.html	Germany	English	16/10/2023; 12:32 PM CEST	government index	1.930.000.000 vs 60 (first page)	LM	Excluded	Wrong topic/target group
907	Corruption Perceptions Index	https://www.transparency.org/en/cpi/2021	Germany	English	16/10/2023; 12:32 PM CEST	government index	1.930.000.000 vs 60 (first page)	LM	Excluded	Wrong topic/target group
908	Functioning government index	https://ourworldindata.org/grapher/functioning-government-index-eiu	Germany	English	16/10/2023; 12:32 PM CEST	government index	1.930.000.000 vs 60 (first page)	LM	Excluded	No concrete indicators given
909	Global Governance Index	https://www.bosch-stiftung.de/de/node/5508	Germany	English	16/10/2023; 12:32 PM CEST	government index	1.930.000.000 vs 60 (first page)	LM	Excluded	No concrete indicators given
910	Government Effectiveness Indicator	https://www.mcc.gov/who-we-select/indicator/government-effectiveness-indicator	Germany	English	16/10/2023; 12:32 PM CEST	government index	1.930.000.000 vs 60 (first page)	LM	Excluded	No concrete indicators given
911	Government Property Index	https://www.planningportal.nsw.gov.au/opendata/dataset/government-property-index-gpi	Germany	English	16/10/2023; 12:32 PM CEST	government index	1.930.000.000 vs 60 (first page)	LM	Excluded	Wrong topic/target group
912	Resource Governance Index	https://resourcegovernanceindex.org/	Germany	English	16/10/2023; 12:32 PM CEST	government index	1.930.000.000 vs 60 (first page)	LM	Excluded	Wrong topic/target group
913	Short-term Government Bond Index	https://www.thaibma.or.th/EN/Market/Index/ShortTermIndex.aspx	Germany	English	16/10/2023; 12:32 PM CEST	government index	1.930.000.000 vs 60 (first page)	LM	Excluded	Stock fund
914	The Asia Power Index	https://power.lowyinstitute.org/methodology/	Germany	English	16/10/2023; 12:32 PM CEST	government index	1.930.000.000 vs 60 (first page)	LM	Excluded	Wrong topic/target group
915	The FTSE World Government Bond Index (WGBI)	https://www.lseg.com/en/ftse-russell/indices/world-government-bond-index	Germany	English	16/10/2023; 12:32 PM CEST	government index	1.930.000.000 vs 60 (first page)	LM	Excluded	No concrete indicators given
916	The Global Open Data Index	http://index.okfn.org/methodology/index.html	Germany	English	16/10/2023; 12:32 PM CEST	government index	1.930.000.000 vs 60 (first page)	LM	Excluded	Wrong topic/target group
917	The Global Sustainable Competitiveness Index	https://solability.com/the-global-sustainable-competitiveness-index/the-index	Germany	English	16/10/2023; 12:32 PM CEST	government index	1.930.000.000 vs 60 (first page)	LM	Excluded	Wrong topic/target group
918	The Governance Efficiency Index	https://solability.com/the-global-sustainable-competitiveness-index/the-index/governance-capital	Germany	English	16/10/2023; 12:32 PM CEST	government index	1.930.000.000 vs 60 (first page)	LM	Excluded	No concrete indicators given
919	UK House Price Index	https://www.gov.uk/government/collections/uk-house-price-index-reports	Germany	English	16/10/2023; 12:32 PM CEST	government index	1.930.000.000 vs 60 (first page)	LM	Excluded	Wrong topic/target group
920	OECD Digital Government Index	https://goingdigital.oecd.org/en/indicator/58 & https://www.oecd-ilibrary.org/governance/digital-government-index_4de9f5bb-en	Germany	English	16/10/2023; 12:32 PM CEST	government index	1.930.000.000 vs 60 (first page)	LM	Included
921	Sustainable Governance Indicators	https://www.sgi-network.org/2022/	Germany	English	16/10/2023; 12:32 PM CEST	government index	1.930.000.000 vs 60 (first page)	LM	Excluded	Wrong topic/target group
922	Trust in government	https://data.oecd.org/gga/trust-in-government.htm	Germany	English	16/10/2023; 12:32 PM CEST	government index	1.930.000.000 vs 60 (first page)	LM	Included
923	WJP Open Government Index	https://worldjusticeproject.org/our-work/research-and-data/wjp-open-government-index/wjp-open-government-index-methodology	Germany	English	16/10/2023; 12:32 PM CEST	government index	1.930.000.000 vs 60 (first page)	LM	Included
924	Worldwide Governance Indicators	https://www.govindicators.org/	Germany	English	16/10/2023; 12:32 PM CEST	government index	1.930.000.000 vs 60 (first page)	LM	Included
925	50 health-related indicators from the Sustainable Development Goals (SDGs) and WHO’s Thirteenth General Programme of Work	https://www.who.int/publications/i/item/9789240074323	Germany	English	26/09/2023; 1:58 PM CEST	health index	3.150.000.000 vs. 60 (1st page)	LM	Excluded	Wrong topic/target group
926	Global Health Security Index	https://en.wikipedia.org/wiki/Global_Health_Security_Index & Index website: https://www.ghsindex.org/	Germany	English	26/09/2023; 1:58 PM CEST	health index	3.120.000.000 vs. 60 (1st page)	LM	Included
927	Health Index for India	https://social.niti.gov.in/health-index	Germany	English	26/09/2023; 1:58 PM CEST	health index	3.120.000.000 vs. 60 (1st page)	LM	Included
928	Business Health Index (ger)	https://egvmg.de/business-health-index-bhi-revolutioniert-betriebliches-gesundheitsmanagement/	Germany	English	26/09/2023; 1:58 PM CEST	health index	3.120.000.000 vs. 60 (1st page)	LM	Excluded	Wrong topic/target group
929	COVID-19 Containment and Health Index	https://ourworldindata.org/grapher/covid-containment-and-health-index?tab=chart	Germany	English	26/09/2023; 1:58 PM CEST	health index	3.120.000.000 vs. 60 (1st page)	LM	Excluded	Wrong topic/target group
930	Health Index for Belgium	https://statbel.fgov.be/en/themes/consumer-prices/health-index	Germany	English	26/09/2023; 1:58 PM CEST	health index	3.120.000.000 vs. 60 (1st page)	LM	Excluded	No concrete indicators given
931	Health Index for England	https://www.ons.gov.uk/peoplepopulationandcommunity/healthandsocialcare/healthandwellbeing/methodologies/healthindexindicatorsanddefinitions & https://healthindex.lcp.com/ & https://www.gov.uk/government/statistics/health-index-for-england-2015-to-2021	Germany	English	26/09/2023; 1:58 PM CEST	health index	3.120.000.000 vs. 60 (1st page)	LM	Excluded	No concrete indicators given
932	Heritage Health Index	https://www.imls.gov/publications/heritage-health-index-full-report	Germany	English	26/09/2023; 1:58 PM CEST	health index	3.120.000.000 vs. 60 (1st page)	LM	Excluded	Wrong topic/target group
933	National Health Index for New Zealand	https://www.tewhatuora.govt.nz/our-health-system/digital-health/health-identity/national-health-index/	Germany	English	26/09/2023; 1:58 PM CEST	health index	3.120.000.000 vs. 60 (1st page)	LM	Excluded	Glossary or registry
934	STC Health Index	https://globalresidenceindex.com/hnwi-index/health-index/	Germany	English	26/09/2023; 1:58 PM CEST	health index	3.120.000.000 vs. 60 (1st page)	LM	Excluded	No concrete indicators given
935	Subnational Human Development Index (SHDI)	https://globaldatalab.org/shdi/	Germany	English	26/09/2023; 1:58 PM CEST	health index	3.120.000.000 vs. 60 (1st page)	LM	Excluded	No concrete indicators given
936	OECD Health Statistics 2023	https://www.oecd.org/health/health-data.htm	Germany	English	26/09/2023; 1:58 PM CEST	health index	3.120.000.000 vs. 60 (1st page)	LM	Included
937	Urban Health Index - UK	https://urbanhealth.org.uk/insights/data/urban-health-index-uhi-for-lambeth-and-southwark	Germany	English	26/09/2023; 1:58 PM CEST	health index	3.120.000.000 vs. 60 (1st page)	LM	Included
938	Whole Health Index	https://catalyst.nejm.org/doi/full/10.1056/CAT.23.0015#t1	Germany	English	26/09/2023; 1:58 PM CEST	health index	3.120.000.000 vs. 60 (1st page)	LM	Excluded	Wrong topic/target group
939	Contribution of the ICT sector to the economy and ICT index	https://data.govmu.org/dkan/?q=dataset/contribution-ict-sector-economy-and-ict-index	Germany	English	26/09/2023; 3:53 PM CEST	ICT index	192.000.000 vs. 60 (1st page)	LM	Included
940	Core ICT indicators - UN	https://www.google.com/url?sa=t&rct=j&q=&esrc=s&source=web&cd=&cad=rja&uact=8&ved=2ahUKEwiy5uyKtsiBAxVqRvEDHe5UBfE4KBAWegQIChAB&url=https%3A%2F%2Funstats.un.org%2Funsd%2Fstatcom%2Fdoc07%2FBG-ICT.pdf&usg=AOvVaw0876ShASWMQsQ7Vrvws4WF&opi=89978449	Germany	English	26/09/2023; 3:53 PM CEST	ICT index	192.000.000 vs. 60 (1st page)	LM	Included
941	Global Connectivity Index	https://www.huawei.com/minisite/gci/en/methodology.html	Germany	English	26/09/2023; 3:53 PM CEST	ICT index	192.000.000 vs. 60 (1st page)	LM	Included
942	ICT Access and Usage by Businesses database	https://data-explorer.oecd.org/vis?fs[0]=Topic%2C1%7CInnovation%20and%20Technology%23INT%23%7CInformation%20and%20communication%20technology%20%28ICT%29%23INT_ICT%23&pg=0&fc=Topic&bp=true&snb=1&vw=ov&df[ds]=dsDisseminateFinalDMZ&df[id]=DSD_ICT_B%40DF_BUSINESSES&df[ag]=OECD.STI.DEP&df[vs]=1.0&pd=2012%2C&dq=.A.B1_B.._T.S_GE10%2BS_GE100&ly[rw]=REF_AREA&ly[cl]=TIME_PERIOD&to[TIME_PERIOD]=false	Germany	English	26/09/2023; 3:53 PM CEST	ICT index	192.000.000 vs. 60 (1st page)	LM	Included
943	ICT Development Index (IDI)	https://www.itu.int/en/ITU-D/Statistics/Pages/IDI/default.aspx & https://www.itu.int/en/ITU-D/Statistics/Pages/publications/mis2017/methodology.aspx	Germany	English	26/09/2023; 3:53 PM CEST	ICT index	192.000.000 vs. 60 (1st page)	LM	Included
944	Index for cross-country analysis of ICT infrastructure and access	https://www.sciencedirect.com/science/article/pii/S0308596109000251 & https://sci-hub.se/10.1016/j.telpol.2009.03.008	Germany	English	26/09/2023; 3:53 PM CEST	ICT index	192.000.000 vs. 60 (1st page)	LM	Included
945	International Data and Economic Analysis	https://idea.usaid.gov/cd/mongolia/information-and-communications-technology-ict	Germany	English	26/09/2023; 3:53 PM CEST	ICT index	192.000.000 vs. 60 (1st page)	LM	Included
946	World Development Indicators	https://datacatalog.worldbank.org/search/dataset/0037712	Germany	English	26/09/2023; 3:53 PM CEST	ICT index	192.000.000 vs. 60 (1st page)	LM	Included
947	World Telecommunication/ICT Indicators Database	https://www.oecd-ilibrary.org/content/collection/pub_series-database-2a8478f7-en?TRACK=RSS	Germany	English	26/09/2023; 3:53 PM CEST	ICT index	192.000.000 vs. 60 (1st page)	LM	Included
948	Digital Acceleration Index	https://www.imda.gov.sg/how-we-can-help/digital-acceleration-index	Germany	English	26/09/2023; 3:53 PM CEST	ICT index	192.000.000 vs. 60 (1st page)	LM	Excluded	Wrong topic/target group
949	ICT Index	https://www.ictindex.io/	Germany	English	26/09/2023; 3:53 PM CEST	ICT index	192.000.000 vs. 60 (1st page)	LM	Excluded	Stock fund
950	ICT Index	https://fpl247.com/player/ictindex	Germany	English	26/09/2023; 3:53 PM CEST	ICT index	192.000.000 vs. 60 (1st page)	LM	Excluded	Wrong topic/target group
951	ICT Performance Indicators for Saudi Arabia	https://www.cst.gov.sa/en/Reportsandstudies/Indicators/Pages/CITCICTIndicators.aspx	Germany	English	26/09/2023; 3:53 PM CEST	ICT index	192.000.000 vs. 60 (1st page)	LM	Excluded	No concrete indicators given
952	ICT-Webindex (ger)	https://blog.mindmanager.com/de/ict-webindex/	Germany	English	26/09/2023; 3:53 PM CEST	ICT index	192.000.000 vs. 60 (1st page)	LM	Excluded	No concrete indicators given
953	Swico ICT Index (ger)	https://www.swico.ch/de/verband/oeffentlichkeitsarbeit/publikationen-verband/ict-index-studie/#swico-ict-index-kaufen	Germany	English	26/09/2023; 3:53 PM CEST	ICT index	192.000.000 vs. 60 (1st page)	LM	Excluded	Wrong topic/target group
954	Speedtest Global Index	https://www.speedtest.net/global-index	Germany	English	16/10/2023; 12:54 PM CEST	internet index	3.800.000.000 vs 60 (first page)	LM	Excluded	No concrete indicators given
955	The Inclusive Internet Index	https://impact.economist.com/projects/inclusive-internet-index/about	Germany	English	16/10/2023; 12:54 PM CEST	internet index	3.800.000.000 vs 60 (first page)	LM	Included
956	CSI Overseas China Internet Index (USD)	https://www.wallstreet-online.de/indizes/csi-overseas-china-internet-index-usd	Germany	English	16/10/2023; 12:54 PM CEST	internet index	3.800.000.000 vs 60 (first page)	LM	Excluded	Stock fund
957	Deutsche Internet-Index (DIX) (ger)	https://www.internet-sicherheit.de/forschung/forschungsprojekte/abgeschlossene-forschungsprojekte/internet-kennzahlen-system/uebersicht/	Germany	English	16/10/2023; 12:54 PM CEST	internet index	3.800.000.000 vs 60 (first page)	LM	Excluded	No concrete indicators given
958	DOW JONES U.S. INTERNET INDEX	https://www.onvista.de/index/DOW-JONES-U-S-INTERNET-Index-4933718	Germany	English	16/10/2023; 12:54 PM CEST	internet index	3.800.000.000 vs 60 (first page)	LM	Excluded	Stock fund
959	index	https://www.index.de/	Germany	English	16/10/2023; 12:54 PM CEST	internet index	3.800.000.000 vs 60 (first page)	LM	Excluded	Company/social media account name
960	index Internet und Mediaforschung GmbH	https://www.it-dienstleister-guide.de/firma/index-internet-und-mediaforschung-gmbh	Germany	English	16/10/2023; 12:54 PM CEST	internet index	3.800.000.000 vs 60 (first page)	LM	Excluded	Company/social media account name
961	Nasdaq Internet Index	https://www.finanzen100.de/index/nasdaq-internet_H50895056_20445749/	Germany	English	16/10/2023; 12:54 PM CEST	internet index	3.800.000.000 vs 60 (first page)	LM	Excluded	Stock fund
962	Web Index	https://thewebindex.org/downloads/	Germany	English	16/10/2023; 12:54 PM CEST	internet index	3.800.000.000 vs 60 (first page)	LM	Included
963	Cisco Visual Networking Index: Forecast and Trends, 2017–2022	https://www.google.com/url?sa=t&rct=j&q=&esrc=s&source=web&cd=&cad=rja&uact=8&ved=2ahUKEwjfzOPro_qBAxX3SPEDHa82Dkg4KBAWegQIEBAB&url=https%3A%2F%2Ftwiki.cern.ch%2Ftwiki%2Fpub%2FHEPIX%2FTechwatchNetwork%2FHtwNetworkDocuments%2Fwhite-paper-c11-741490.pdf&usg=AOvVaw1xAIWeFV2f7sg3OuC5FND_&opi=89978449	Germany	English	16/10/2023; 11:41 AM CEST	network index	2.570.000.000 vs 60 (first page)	LM	Included
964	Financial Secrecy Index 2022	https://fsi.taxjustice.net/country-detail/#country=US&period=22	Germany	English	16/10/2023; 11:41 AM CEST	network index	2.570.000.000 vs 60 (first page)	LM	Excluded	Wrong topic/target group
965	Network Readiness Index 2023	https://networkreadinessindex.org/	Germany	English	16/10/2023; 11:41 AM CEST	network index	2.570.000.000 vs 60 (first page)	LM	Included
966	A Hierarchical Spatial Network Index for Arbitrarily Distributed Spatial Objects	https://www.mdpi.com/2220-9964/10/12/814	Germany	English	16/10/2023; 11:41 AM CEST	network index	2.570.000.000 vs 60 (first page)	LM	Excluded	Glossary or registry
967	Does Connectivity Index Of Transport Network Have Impact On Delay For Driver?	https://www.sciencedirect.com/science/article/pii/S2352146517306841 & https://sci-hub.se/10.1016/j.trpro.2017.05.377	Germany	English	16/10/2023; 11:41 AM CEST	network index	2.570.000.000 vs 60 (first page)	LM	Excluded	Wrong topic/target group
[truncated: 495 more rows]

## Sheet: 6 Included References
No	Reference name	Reference link	Searched region	Search date	Search term for the Google and DuckDuckGo search	Results in total vs screened	Author conducting the search	Type of Search
[truncated: 137 more rows]

## Sheet: 7 Included Indicators Raw
Indicator IDs	Reference name	Reference link	Providing organization or author	Indicator name	Indicator description as provided by the reference	Indicator data source as provided by the reference	Inclusion descision
[truncated: 15,806 more rows]
